# Supplementary material for: USP29-mediated HIF1α stabilization is associated with Sorafenib resistance of hepatocellular carcinoma cells by upregulating glycolysis
Source: Oncogenesis. 2021 Jul 16;10(7):52. doi: 10.1038/s41389-021-00338-7 (PMC8285469; doi:10.1038/s41389-021-00338-7)
Supplement: Supplementary file 2 — Supplementary Table I [file 41389_2021_338_MOESM2_ESM.xlsx]

## Sheet: Total data
Ensemble id	baseMean	log2FC_Hep3B_CRvsParental	lfcSE	stat	pvalue	padj	symbol	baseMean	log2FC_Hep3B_IRvsParental	lfcSE	stat	pvalue	padj	symbol				Ensembelid	baseMean	log2FC_Huh7_CRvsParental	lfcSE	stat	pvalue	padj	symbol	baseMean	log2FC_Huh7_IRvsParental	lfcSE	stat	pvalue	padj	symbol
ENSG00000000460	1983.16	-2.19444	0.463596	-4.73352	2.20654e-06	8.97171e-05	C1orf112	1983.16	-1.69336	0.46248	-3.66147	0.000250774	0.00619699	C1orf112				ENSG00000000003	2613.6	-1.08645	0.199484	-5.44631	5.14263e-08	2.65624e-06	TSPAN6	2613.6	-1.31434	0.200639	-6.55074	5.72524e-11	3.50841e-09	TSPAN6
ENSG00000003756	3063.08	-1.02886	0.247934	-4.14974	3.32849e-05	0.000864681	RBM5	3063.08	-0.646131	0.246651	-2.61962	0.00880277	0.0854548	RBM5				ENSG00000001626	69.5452	-1.83262	0.752604	-2.43504	0.0148901	0.0965478	CFTR	69.5452	-1.99596	0.766262	-2.6048	0.00919267	0.0431026	CFTR
ENSG00000004534	2756.18	-1.34209	0.223347	-6.00898	1.86689e-09	1.89459e-07	RBM6	2756.18	-0.880459	0.221869	-3.96837	7.23645e-05	0.0022801	RBM6				ENSG00000002549	3535.44	-1.05821	0.228079	-4.63968	3.48949e-06	0.000111724	LAP3	3535.44	-1.61695	0.228953	-7.06237	1.63682e-12	1.31098e-10	LAP3
ENSG00000004846	27.3808	-1.88062	0.781097	-2.40767	0.0160547	0.0941028	ABCB5	27.3808	-1.77209	0.753192	-2.35278	0.0186338	0.141544	ABCB5				ENSG00000002933	88.6604	-3.44366	1.57101	-2.192	0.0283792	0.150783	TMEM176A	88.6604	-3.36069	1.57393	-2.13523	0.0327425	0.113702	TMEM176A
ENSG00000005020	3195.3	-1.57058	0.673022	-2.33362	0.0196158	0.108151	SKAP2	3195.3	-1.33372	0.672867	-1.98214	0.0474636	0.260837	SKAP2				ENSG00000003137	420.14	-1.36383	0.544105	-2.50655	0.0121916	0.0837501	CYP26B1	420.14	-1.86266	0.546789	-3.40654	0.000657909	0.0052556	CYP26B1
ENSG00000005189	537.984	-1.29136	0.271715	-4.75262	2.00795e-06	8.20435e-05	LOC81691	537.984	-1.0251	0.266125	-3.85196	0.000117178	0.00337071	LOC81691				ENSG00000004478	5667.93	-1.12397	0.404792	-2.77667	0.00549193	0.047325	FKBP4	5667.93	-1.56882	0.405117	-3.87251	0.000107719	0.00119459	FKBP4
ENSG00000005801	1883.88	-0.914586	0.307673	-2.97259	0.00295296	0.0275547	ZNF195	1883.88	-0.952428	0.307238	-3.09997	0.00193542	0.0283913	ZNF195				ENSG00000004487	7220.35	-0.719043	0.312283	-2.30253	0.0213051	0.12387	KDM1A	7220.35	-0.739951	0.312515	-2.36773	0.0178975	0.0716872	KDM1A
ENSG00000006071	44.205	-0.67653	0.284697	-2.37632	0.0174864	0.0996686	ABCC8	44.205	-1.04672	0.273174	-3.8317	0.000127262	0.0035926	ABCC8				ENSG00000005022	11900.9	-0.754979	0.339995	-2.22056	0.0263809	0.143842	SLC25A5	11900.9	-1.0356	0.340161	-3.04445	0.00233106	0.0146383	SLC25A5
ENSG00000006468	1718.46	-1.42538	0.481472	-2.96046	0.00307177	0.0283186	ETV1	1718.46	-0.958789	0.48098	-1.99341	0.0462167	0.256225	ETV1				ENSG00000005189	537.984	-0.844661	0.269032	-3.13963	0.00169164	0.0191818	LOC81691	537.984	-1.16727	0.274907	-4.24607	2.17557e-05	0.000320049	LOC81691
ENSG00000006634	2240.29	-1.49737	0.405129	-3.69603	0.000218995	0.0037705	DBF4	2240.29	-1.39492	0.404334	-3.44992	0.000560751	0.0113712	DBF4				ENSG00000005249	651.324	-3.97617	0.914703	-4.34695	1.38042e-05	0.000368312	PRKAR2B	651.324	-2.92008	0.913518	-3.19652	0.00139094	0.00968003	PRKAR2B
ENSG00000008324	670.762	-1.51961	0.319775	-4.75213	2.01283e-06	8.21084e-05	SS18L2	670.762	-1.31845	0.314456	-4.19281	2.75524e-05	0.0010505	SS18L2				ENSG00000005421	244.071	-3.20511	0.925815	-3.46193	0.00053632	0.00782255	PON1	244.071	-2.49198	0.925382	-2.69292	0.00708291	0.035237	PON1
ENSG00000010072	1448.52	-1.04843	0.366943	-2.8572	0.00427401	0.0362804	SPRTN	1448.52	-1.1317	0.366033	-3.09178	0.00198957	0.0289223	SPRTN				ENSG00000005844	63.1951	-4.71794	0.622954	-7.57349	3.63331e-14	5.64125e-12	ITGAL	63.1951	-4.56588	0.649122	-7.03394	2.00788e-12	1.58501e-10	ITGAL
ENSG00000010165	1807.77	-0.704654	0.290209	-2.4281	0.0151783	0.0904361	METTL13	1807.77	-1.20067	0.289875	-4.14202	3.44262e-05	0.00126939	METTL13				ENSG00000006042	1020.95	-6.05266	0.864265	-7.00325	2.5009e-12	2.86481e-10	TMEM98	1020.95	-6.8703	0.949068	-7.239	4.51999e-13	3.93052e-11	TMEM98
ENSG00000010932	59.2989	-4.45683	0.691551	-6.44468	1.15842e-10	1.49845e-08	FMO1	59.2989	-1.64465	0.600668	-2.73803	0.00618088	0.0669132	FMO1				ENSG00000006468	1718.46	-1.45083	0.482509	-3.00685	0.00263974	0.0270739	ETV1	1718.46	-1.44359	0.483326	-2.98679	0.00281922	0.0170963	ETV1
ENSG00000011376	1992.95	-1.23685	0.263776	-4.68902	2.74517e-06	0.000106418	LARS2	1992.95	-1.05395	0.262223	-4.01928	5.83761e-05	0.0019118	LARS2				ENSG00000006576	5179	-1.43658	0.381798	-3.76267	0.000168106	0.00308382	PHTF2	5179	-2.01083	0.382677	-5.25464	1.48314e-07	4.17106e-06	PHTF2
ENSG00000011426	17725.5	-2.02511	0.513624	-3.94278	8.0541e-05	0.0017215	ANLN	17725.5	-1.44809	0.513494	-2.82008	0.00480122	0.0555618	ANLN				ENSG00000006634	2240.29	-1.04691	0.404223	-2.58992	0.00959984	0.0706932	DBF4	2240.29	-1.56114	0.405048	-3.85422	0.000116101	0.00126653	DBF4
ENSG00000014138	1548.8	-1.20423	0.425743	-2.82853	0.00467625	0.0386949	POLA2	1548.8	-1.44006	0.425122	-3.38741	0.000705553	0.0135858	POLA2				ENSG00000006659	111.505	-4.77603	1.49946	-3.18518	0.00144666	0.0170881	LGALS14	111.505	-4.5547	1.49946	-3.03757	0.00238496	0.0149425	LGALS14
ENSG00000015520	132.734	-3.10915	0.519995	-5.97918	2.24266e-09	2.22174e-07	NPC1L1	132.734	-0.978037	0.488636	-2.00157	0.0453314	0.253114	NPC1L1				ENSG00000006744	4914.35	-0.734983	0.247507	-2.96954	0.00298246	0.0296681	ELAC2	4914.35	-0.98473	0.247845	-3.97317	7.0922e-05	0.000847229	ELAC2
ENSG00000016391	681.174	-1.95943	0.656924	-2.98274	0.0028568	0.0267818	CHDH	681.174	-1.38224	0.655432	-2.10891	0.0349526	0.215364	CHDH				ENSG00000006747	370.279	-4.80295	0.840147	-5.71679	1.08552e-08	6.46148e-07	SCIN	370.279	-5.56105	0.857347	-6.48634	8.79438e-11	5.15836e-09	SCIN
ENSG00000023330	2706.9	-0.727632	0.239813	-3.03416	0.00241205	0.023559	ALAS1	2706.9	-0.856552	0.238948	-3.58468	0.000337494	0.00781542	ALAS1				ENSG00000006831	5362.32	-0.849644	0.24186	-3.51295	0.000443154	0.00672665	ADIPOR2	5362.32	-1.42333	0.242436	-5.87096	4.33272e-09	1.76873e-07	ADIPOR2
ENSG00000024526	2593.2	-1.69315	0.467362	-3.62278	0.000291459	0.00470347	DEPDC1	2593.2	-1.00529	0.466455	-2.15518	0.0311481	0.199556	DEPDC1				ENSG00000008277	910.359	-2.26438	0.735844	-3.07725	0.00208918	0.0225582	ADAM22	910.359	-2.15008	0.736514	-2.91926	0.00350864	0.0202505	ADAM22
ENSG00000040275	3538.34	-1.622	0.388555	-4.17444	2.98725e-05	0.0008019	SPDL1	3538.34	-1.30724	0.387222	-3.37595	0.000735617	0.0140028	SPDL1				ENSG00000008283	992.389	-3.15677	0.696251	-4.53395	5.78897e-06	0.000175329	CYB561	992.389	-2.49105	0.691359	-3.60312	0.000314425	0.00289406	CYB561
ENSG00000042088	1845.07	-0.840108	0.192774	-4.35799	1.31263e-05	0.000398659	TDP1	1845.07	-0.613924	0.190268	-3.22663	0.00125258	0.0206024	TDP1				ENSG00000008952	6641.13	-0.833136	0.389242	-2.14041	0.0323219	0.164711	SEC62	6641.13	-1.0361	0.389435	-2.66053	0.00780172	0.0379717	SEC62
ENSG00000043093	2637.2	-0.928725	0.249464	-3.72289	0.000196959	0.00348977	DCUN1D1	2637.2	-0.636451	0.2489	-2.55706	0.0105561	0.0964052	DCUN1D1				ENSG00000010438	83.5909	-3.4772	0.647879	-5.36705	8.00351e-08	4.02323e-06	PRSS3	83.5909	-3.2669	0.675781	-4.83426	1.33642e-06	2.93092e-05	PRSS3
ENSG00000044524	504.422	-3.38088	0.50508	-6.69374	2.17541e-11	3.45918e-09	EPHA3	504.422	-3.47943	0.478656	-7.26918	3.61689e-13	1.12315e-10	EPHA3				ENSG00000010932	59.2989	-4.89751	0.655189	-7.47496	7.72246e-14	1.1572e-11	FMO1	59.2989	-6.2752	0.790815	-7.93511	2.10311e-15	2.63052e-13	FMO1
ENSG00000047634	739.151	-1.58881	0.413446	-3.84284	0.000121618	0.00239394	SCML1	739.151	-3.44278	0.418392	-8.22859	1.89422e-16	1.03876e-13	SCML1				ENSG00000011105	619.939	-1.35983	0.381751	-3.5621	0.000367905	0.0057749	TSPAN9	619.939	-1.19524	0.384378	-3.10954	0.00187381	0.0123383	TSPAN9
ENSG00000051341	2798.01	-2.58533	0.54634	-4.73209	2.22214e-06	9.00582e-05	POLQ	2798.01	-1.80697	0.545149	-3.31464	0.000917612	0.0163558	POLQ				ENSG00000013275	6471.3	-0.962402	0.319167	-3.01536	0.00256679	0.0264943	PSMC4	6471.3	-1.13447	0.319406	-3.55181	0.000382586	0.00338933	PSMC4
ENSG00000051596	2281.65	-0.590387	0.283331	-2.08373	0.0371846	0.16799	THOC3	2281.65	-0.729396	0.282591	-2.5811	0.00984865	0.0920708	THOC3				ENSG00000013810	2715.73	-0.842359	0.335459	-2.51106	0.0120368	0.0830623	TACC3	2715.73	-1.60882	0.337112	-4.77235	1.82085e-06	3.7958e-05	TACC3
ENSG00000051825	3376.65	-0.830528	0.268196	-3.09672	0.00195676	0.0201528	MPHOSPH9	3376.65	-0.6419	0.2675	-2.39962	0.0164119	0.130596	MPHOSPH9				ENSG00000014138	1548.8	-1.27386	0.425976	-2.99045	0.00278566	0.02807	POLA2	1548.8	-1.72735	0.427832	-4.03745	5.40353e-05	0.000672178	POLA2
ENSG00000054267	4564.75	-1.10523	0.414904	-2.66381	0.00772612	0.0556278	ARID4B	4564.75	-0.972121	0.414656	-2.3444	0.0190576	0.143288	ARID4B				ENSG00000015520	132.734	-3.36283	0.524788	-6.40797	1.47467e-10	1.28406e-08	NPC1L1	132.734	-3.73503	0.557978	-6.69388	2.17336e-11	1.45557e-09	NPC1L1
ENSG00000055118	70.6665	-4.29597	1.21417	-3.53821	0.000402857	0.00604502	KCNH2	70.6665	-4.09593	1.13661	-3.60363	0.000313803	0.00739979	KCNH2				ENSG00000018236	42.3229	-1.4997	0.754863	-1.98672	0.0469533	0.209663	CNTN1	42.3229	-1.85787	0.7681	-2.41879	0.0155724	0.0646006	CNTN1
ENSG00000057252	5425.96	-0.877724	0.257538	-3.40814	0.000654084	0.0088939	SOAT1	5425.96	-0.661455	0.257135	-2.5724	0.0100996	0.0937028	SOAT1				ENSG00000021300	224.191	-4.16605	0.954612	-4.36414	1.27627e-05	0.000344445	PLEKHB1	224.191	-4.79828	1.0131	-4.73623	2.1773e-06	4.40153e-05	PLEKHB1
ENSG00000058056	2041.49	-1.34817	0.217291	-6.20446	5.48864e-10	6.17569e-08	USP13	2041.49	-0.631946	0.215154	-2.93719	0.00331205	0.0423857	USP13				ENSG00000021852	21.971	-4.62585	1.23858	-3.73479	0.000187875	0.00339323	C8B	21.971	-4.20863	1.24833	-3.37141	0.000747847	0.00582955	C8B
ENSG00000058673	8313.62	-0.840991	0.199086	-4.22425	2.39734e-05	0.00066946	ZC3H11A	8313.62	-0.835412	0.198807	-4.20213	2.64417e-05	0.00102038	ZC3H11A				ENSG00000022567	379.524	-1.76826	0.313666	-5.63741	1.72625e-08	9.88722e-07	SLC45A4	379.524	-2.0588	0.318219	-6.46977	9.81532e-11	5.68417e-09	SLC45A4
ENSG00000058804	6059.24	-1.32837	0.400188	-3.31937	0.000902196	0.0113754	NDC1	6059.24	-0.934209	0.39987	-2.33628	0.0194766	0.144917	NDC1				ENSG00000023909	5946.14	-2.26412	0.568393	-3.98337	6.79456e-05	0.00144295	GCLM	5946.14	-1.97735	0.568524	-3.47805	0.00050508	0.00423742	GCLM
ENSG00000059145	451.55	-1.02002	0.313158	-3.25722	0.00112509	0.0134199	UNKL	451.55	-1.27702	0.30893	-4.13368	3.57005e-05	0.00130656	UNKL				ENSG00000029534	777.744	-3.77018	0.892088	-4.22624	2.37628e-05	0.000579434	ANK1	777.744	-3.7042	0.905078	-4.09268	4.26415e-05	0.000553047	ANK1
ENSG00000059588	2698.4	-0.850943	0.322638	-2.63745	0.00835315	0.0589753	TARBP1	2698.4	-0.991211	0.32228	-3.07562	0.00210064	0.030129	TARBP1				ENSG00000029993	2695.78	-0.937088	0.211606	-4.42846	9.49101e-06	0.000270599	HMGB3	2695.78	-2.27405	0.218112	-10.4261	1.88469e-25	8.1945e-23	HMGB3
ENSG00000060749	3460.78	-1.39636	0.257002	-5.43326	5.53339e-08	3.63529e-06	QSER1	3460.78	-1.27253	0.256475	-4.96161	6.99103e-07	4.86991e-05	QSER1				ENSG00000034677	5306.96	-0.794994	0.300215	-2.64808	0.00809508	0.0623931	RNF19A	5306.96	-0.963441	0.300516	-3.20595	0.00134615	0.00943063	RNF19A
ENSG00000060971	1639.75	-1.59959	0.314066	-5.09317	3.52129e-07	1.85071e-05	ACAA1	1639.75	-1.52637	0.311344	-4.90251	9.46194e-07	6.2692e-05	ACAA1				ENSG00000035499	2489.14	-1.63418	0.430694	-3.79429	0.000148068	0.00278604	DEPDC1B	2489.14	-2.77014	0.43271	-6.40183	1.53521e-10	8.58212e-09	DEPDC1B
ENSG00000064225	977.269	-1.67937	0.521508	-3.22022	0.00128094	0.0147503	ST3GAL6	977.269	-2.11989	0.520171	-4.07537	4.59411e-05	0.00159366	ST3GAL6				ENSG00000037474	5782.11	-0.690622	0.341095	-2.02472	0.0428959	0.197994	NSUN2	5782.11	-0.753155	0.341347	-2.20642	0.0273547	0.0992449	NSUN2
ENSG00000065328	3343.68	-2.29925	0.700257	-3.28343	0.00102551	0.0125376	MCM10	3343.68	-1.46173	0.699252	-2.09042	0.0365799	0.221687	MCM10				ENSG00000038210	3981.34	-1.13851	0.325649	-3.49611	0.00047209	0.00707011	PI4K2B	3981.34	-1.69048	0.32603	-5.18504	2.15971e-07	5.81127e-06	PI4K2B
ENSG00000066032	141.555	-2.5812	0.515785	-5.00442	5.60312e-07	2.71089e-05	CTNNA2	141.555	-4.15936	0.520782	-7.98676	1.38533e-15	6.86642e-13	CTNNA2				ENSG00000039319	3927.12	-0.798297	0.371359	-2.14966	0.031582	0.161957	ZFYVE16	3927.12	-1.43914	0.371905	-3.86964	0.000108995	0.00120386	ZFYVE16
ENSG00000066279	10439.3	-2.95187	0.421456	-7.004	2.48764e-12	4.63461e-10	ASPM	10439.3	-2.12466	0.421164	-5.04474	4.54139e-07	3.3635e-05	ASPM				ENSG00000040199	1891.32	-1.41545	0.257404	-5.49896	3.82038e-08	2.02606e-06	PHLPP2	1891.32	-1.69267	0.258899	-6.53797	6.23581e-11	3.80426e-09	PHLPP2
ENSG00000066422	2582.4	-0.832685	0.227402	-3.66173	0.000250514	0.00416106	ZBTB11	2582.4	-0.753568	0.226663	-3.32462	0.000885384	0.0159803	ZBTB11				ENSG00000040275	3538.34	-1.03759	0.386502	-2.68456	0.00726243	0.0577722	SPDL1	3538.34	-1.68209	0.387199	-4.34425	1.39752e-05	0.000216521	SPDL1
ENSG00000066557	2235.6	-1.09023	0.340199	-3.20468	0.00135214	0.0153253	LRRC40	2235.6	-0.676068	0.33937	-1.99212	0.0463574	0.256739	LRRC40				ENSG00000040341	3258.75	-0.936551	0.244782	-3.82606	0.000130211	0.00249336	STAU2	3258.75	-1.20112	0.246013	-4.88232	1.04847e-06	2.37352e-05	STAU2
ENSG00000067248	2899.7	-0.627157	0.268465	-2.33609	0.0194867	0.107701	DHX29	2899.7	-0.760929	0.267845	-2.84092	0.00449829	0.0529659	DHX29				ENSG00000041357	8162.83	-1.61847	0.263342	-6.1459	7.95097e-10	6.02731e-08	PSMA4	8162.83	-2.10708	0.26381	-7.98711	1.38133e-15	1.77641e-13	PSMA4
ENSG00000067533	3825.49	-0.781802	0.393867	-1.98494	0.0471513	0.196615	RRP15	3825.49	-1.11994	0.393686	-2.84476	0.00444451	0.052594	RRP15				ENSG00000042286	1337.64	-1.34947	0.294773	-4.57798	4.69479e-06	0.000145612	AIFM2	1337.64	-0.857202	0.295066	-2.90512	0.00367113	0.02102	AIFM2
ENSG00000067560	15622.4	-1.23377	0.192371	-6.4135	1.4222e-10	1.8115e-08	RHOA	15622.4	-1.21743	0.192101	-6.33741	2.33661e-10	4.21146e-08	RHOA				ENSG00000044446	2020.05	-1.2669	0.462534	-2.73904	0.00616194	0.0513807	PHKA2	2020.05	-1.47473	0.462927	-3.18567	0.00144419	0.00996954	PHKA2
ENSG00000067704	9581.89	-0.985901	0.284797	-3.46176	0.000536646	0.0076208	IARS2	9581.89	-1.25567	0.284657	-4.41118	1.02811e-05	0.000459432	IARS2				ENSG00000044574	15800.4	-1.02774	0.311865	-3.29547	0.000982569	0.012675	HSPA5	15800.4	-0.667688	0.311919	-2.14058	0.0323079	0.112607	HSPA5
ENSG00000067992	336.726	-0.980841	0.408052	-2.40372	0.0162293	0.0946203	PDK3	336.726	-1.59944	0.404379	-3.9553	7.64377e-05	0.0023909	PDK3				ENSG00000046889	761.567	-3.10424	1.21018	-2.56511	0.0103143	0.074466	PREX2	761.567	-6.00012	1.21777	-4.92714	8.34411e-07	1.93697e-05	PREX2
ENSG00000068001	439.441	-1.2561	0.514294	-2.44238	0.0145907	0.0879441	HYAL2	439.441	-1.20736	0.511681	-2.3596	0.0182948	0.140044	HYAL2				ENSG00000047634	739.151	-2.46214	0.709714	-3.4692	0.000522004	0.00765309	SCML1	739.151	-2.61715	0.797367	-3.28224	0.00102985	0.00761192	SCML1
ENSG00000068028	805.145	-0.876213	0.375882	-2.33109	0.0197488	0.108596	RASSF1	805.145	-0.897598	0.372566	-2.40923	0.015986	0.128556	RASSF1				ENSG00000047662	46.1406	-1.37176	0.614056	-2.23393	0.0254875	0.140246	FAM184B	46.1406	-1.33021	0.62699	-2.12157	0.0338735	0.116507	FAM184B
ENSG00000068366	11943.3	-2.84304	0.389234	-7.30418	2.78962e-13	6.76145e-11	ACSL4	11943.3	-1.9956	0.388884	-5.13161	2.87268e-07	2.25047e-05	ACSL4				ENSG00000048392	2021.69	-0.819299	0.368237	-2.22492	0.0260865	0.14266	RRM2B	2021.69	-0.990634	0.368763	-2.68637	0.00722326	0.0358117	RRM2B
ENSG00000068745	2135.93	-1.59919	0.220041	-7.2677	3.65659e-13	8.53147e-11	IP6K2	2135.93	-1.20744	0.217702	-5.54627	2.91823e-08	3.08256e-06	IP6K2				ENSG00000049883	667.902	-0.77542	0.339989	-2.28072	0.0225651	0.128472	PTCD2	667.902	-1.03857	0.343377	-3.02457	0.00248988	0.0154395	PTCD2
ENSG00000068781	40.0201	-2.16298	0.853602	-2.53395	0.0112786	0.0734594	STON1-GTF2A1L	40.0201	-2.02331	0.807872	-2.5045	0.0122626	0.106992	STON1-GTF2A1L				ENSG00000051341	2798.01	-1.59805	0.544918	-2.93263	0.003361	0.0325052	POLQ	2798.01	-2.08281	0.545339	-3.81929	0.000133838	0.00143151	POLQ
ENSG00000069248	5463.45	-0.788972	0.152241	-5.18239	2.19064e-07	1.21262e-05	NUP133	5463.45	-1.35217	0.151986	-8.8967	5.75305e-19	4.36115e-16	NUP133				ENSG00000053900	3205.69	-1.11146	0.314808	-3.53059	0.000414634	0.0063574	ANAPC4	3205.69	-1.61114	0.315292	-5.10999	3.22169e-07	8.31208e-06	ANAPC4
ENSG00000069275	30660.6	-1.63941	0.228692	-7.16866	7.57377e-13	1.57566e-10	NUCKS1	30660.6	-1.74627	0.228615	-7.63846	2.1984e-14	8.45696e-12	NUCKS1				ENSG00000054690	354.419	-1.25827	0.262522	-4.79302	1.64291e-06	5.79267e-05	PLEKHH1	354.419	-2.41743	0.29995	-8.05944	7.66428e-16	1.01913e-13	PLEKHH1
ENSG00000070018	4797.07	-1.03961	0.319072	-3.25824	0.00112105	0.0133961	LRP6	4797.07	-0.692529	0.318626	-2.17348	0.029744	0.193689	LRP6				ENSG00000056736	788.267	-2.51821	0.708078	-3.5564	0.000375966	0.00587995	IL17RB	788.267	-4.35869	0.714908	-6.09685	1.08178e-09	5.04808e-08	IL17RB
ENSG00000070601	26.2772	-4.02849	0.82873	-4.86104	1.16768e-06	5.05219e-05	FRMPD1	26.2772	-4.0555	0.785961	-5.15992	2.47058e-07	1.9981e-05	FRMPD1				ENSG00000058056	2041.49	-0.802766	0.216471	-3.70842	0.000208556	0.00367669	USP13	2041.49	-1.38565	0.219051	-6.32572	2.52056e-10	1.33031e-08	USP13
ENSG00000072210	8706.61	-1.4371	0.45327	-3.17051	0.00152172	0.0166914	ALDH3A2	8706.61	-1.28781	0.453137	-2.842	0.0044832	0.0529075	ALDH3A2				ENSG00000058729	1749.27	-0.652507	0.236107	-2.7636	0.00571669	0.0486612	RIOK2	1749.27	-1.04141	0.23747	-4.38542	1.15763e-05	0.000185437	RIOK2
ENSG00000075218	1179.3	-1.93656	0.428341	-4.52107	6.15277e-06	0.000210705	GTSE1	1179.3	-1.10987	0.425777	-2.6067	0.00914191	0.0875777	GTSE1				ENSG00000058804	6059.24	-0.818895	0.399863	-2.04794	0.0405658	0.191192	NDC1	6059.24	-1.43705	0.400159	-3.59121	0.00032915	0.00300135	NDC1
ENSG00000075914	612.879	-1.20032	0.27242	-4.40616	1.05221e-05	0.000332248	EXOSC7	612.879	-0.975491	0.26666	-3.65818	0.000254012	0.00626498	EXOSC7				ENSG00000059145	451.55	-2.13252	0.305604	-6.97805	2.993e-12	3.3834e-10	UNKL	451.55	-2.04144	0.308672	-6.61364	3.7499e-11	2.41045e-09	UNKL
ENSG00000076201	298.611	-0.818037	0.313739	-2.60738	0.00912375	0.0630487	PTPN23	298.611	-0.867483	0.305942	-2.83545	0.0045761	0.0536599	PTPN23				ENSG00000060688	3200.63	-1.1194	0.335323	-3.33827	0.000843019	0.0112873	SNRNP40	3200.63	-1.33629	0.335799	-3.97943	6.90818e-05	0.000827411	SNRNP40
ENSG00000076242	3632.98	-0.883316	0.204878	-4.31143	1.62204e-05	0.000479222	MLH1	3632.98	-0.725945	0.203874	-3.56075	0.000369796	0.00835798	MLH1				ENSG00000062282	590.605	-1.41163	0.380575	-3.7092	0.000207912	0.00366784	DGAT2	590.605	-3.24287	0.387485	-8.36902	5.80992e-17	9.19916e-15	DGAT2
ENSG00000076770	10247.5	-3.2766	1.13732	-2.88098	0.00396443	0.0341872	MBNL3	10247.5	-2.38617	1.13725	-2.09819	0.0358884	0.219185	MBNL3				ENSG00000064199	347.336	-0.992644	0.352212	-2.81831	0.00482769	0.0427884	SPA17	347.336	-0.871321	0.356295	-2.4455	0.0144651	0.0610345	SPA17
ENSG00000077092	1070.66	-3.08496	0.608258	-5.0718	3.94079e-07	2.04112e-05	RARB	1070.66	-1.89937	0.600322	-3.16392	0.00155661	0.024371	RARB				ENSG00000064225	977.269	-1.7087	0.516747	-3.30664	0.000944206	0.0123295	ST3GAL6	977.269	-2.66637	0.518297	-5.14449	2.68249e-07	7.05169e-06	ST3GAL6
ENSG00000077097	8151.5	-1.16171	0.316673	-3.66849	0.00024399	0.00407985	TOP2B	8151.5	-0.762368	0.316522	-2.40858	0.0160149	0.128628	TOP2B				ENSG00000064313	4396.24	-0.838146	0.374664	-2.23706	0.0252822	0.139444	TAF2	4396.24	-1.1489	0.375048	-3.06336	0.0021887	0.0139328	TAF2
ENSG00000077152	2697.04	-1.66882	0.389045	-4.28954	1.79044e-05	0.000520933	UBE2T	2697.04	-1.35599	0.388091	-3.49401	0.00047583	0.0100525	UBE2T				ENSG00000064651	6210.32	-0.90298	0.344205	-2.62338	0.00870626	0.0657279	SLC12A2	6210.32	-1.39162	0.344475	-4.03982	5.34927e-05	0.000666639	SLC12A2
ENSG00000078668	4909.74	-1.00222	0.334877	-2.9928	0.00276432	0.0260825	VDAC3	4909.74	-0.790891	0.334477	-2.36456	0.0180513	0.138799	VDAC3				ENSG00000065518	3103.36	-0.920651	0.223905	-4.11179	3.92605e-05	0.000894695	NDUFB4	3103.36	-0.837769	0.224362	-3.734	0.00018846	0.00189651	NDUFB4
ENSG00000080618	287.444	-5.1933	0.522449	-9.94029	2.78008e-23	3.65288e-20	CPB2	287.444	-1.92024	0.438485	-4.37927	1.19078e-05	0.000522849	CPB2				ENSG00000065559	4291.47	-0.828439	0.311222	-2.66189	0.00777022	0.0605754	MAP2K4	4291.47	-1.21272	0.311504	-3.8931	9.89712e-05	0.00110925	MAP2K4
ENSG00000080824	43895.6	-0.851286	0.415459	-2.04902	0.0404597	0.177643	HSP90AA1	43895.6	-0.83158	0.41543	-2.00173	0.0453134	0.253068	HSP90AA1				ENSG00000065621	343.059	-1.03903	0.455045	-2.28335	0.0224095	0.12784	GSTO2	343.059	-1.22138	0.456591	-2.675	0.00747283	0.0366904	GSTO2
ENSG00000080986	2595.06	-1.98373	0.521833	-3.80146	0.000143844	0.00275138	NDC80	2595.06	-1.06431	0.520709	-2.04396	0.0409579	0.237598	NDC80				ENSG00000065833	6086.34	-1.34337	0.363332	-3.69736	0.000217851	0.0038067	ME1	6086.34	-1.29617	0.363501	-3.56578	0.000362772	0.00325004	ME1
ENSG00000081051	25401.4	-5.05211	0.715012	-7.06577	1.59732e-12	3.16485e-10	AFP	25401.4	-1.56756	0.710447	-2.20644	0.027353	0.182195	AFP				ENSG00000066084	7420.53	-1.04853	0.243934	-4.29841	1.72029e-05	0.000444275	DIP2B	7420.53	-1.43885	0.24436	-5.88823	3.90349e-09	1.60738e-07	DIP2B
ENSG00000083307	33.105	-3.51875	0.685869	-5.13035	2.89201e-07	1.56954e-05	GRHL2	33.105	-2.2698	0.633926	-3.58055	0.000342873	0.00790448	GRHL2				ENSG00000066248	599.724	-1.37218	0.539428	-2.54376	0.0109666	0.0776947	NGEF	599.724	-2.28991	0.550182	-4.1621	3.15334e-05	0.000434927	NGEF
ENSG00000083642	3011.65	-1.33803	0.538228	-2.48599	0.0129191	0.0807323	PDS5B	3011.65	-1.14068	0.537851	-2.12082	0.0339373	0.21128	PDS5B				ENSG00000066279	10439.3	-1.1939	0.421333	-2.83363	0.00460225	0.0413593	ASPM	10439.3	-2.3147	0.421878	-5.48666	4.09607e-08	1.3405e-06	ASPM
ENSG00000083937	7902.83	-0.957783	0.265185	-3.61175	0.000304134	0.00485467	CHMP2B	7902.83	-0.678673	0.26415	-2.56927	0.0101912	0.0941467	CHMP2B				ENSG00000066583	1242.28	-0.981223	0.355667	-2.75883	0.00580093	0.0491983	ISOC1	1242.28	-1.69213	0.35748	-4.7335	2.20683e-06	4.45136e-05	ISOC1
ENSG00000086061	11162	-0.929171	0.44964	-2.06648	0.0387832	0.172374	DNAJA1	11162	-1.05714	0.449577	-2.35141	0.0187023	0.141858	DNAJA1				ENSG00000066813	19.2623	-3.64369	1.10128	-3.30859	0.000937672	0.012274	ACSM2B	19.2623	-5.12652	1.26589	-4.04974	5.12751e-05	0.000643688	ACSM2B
ENSG00000086300	828.666	-1.23925	0.470128	-2.63598	0.00838954	0.059182	SNX10	828.666	-2.96635	0.472874	-6.27302	3.54115e-10	6.00459e-08	SNX10				ENSG00000066926	1893.34	-0.996699	0.229923	-4.33492	1.45813e-05	0.000386644	FECH	1893.34	-0.957855	0.230998	-4.1466	3.37448e-05	0.000458047	FECH
ENSG00000087586	6410.5	-1.84256	0.383626	-4.80302	1.56292e-06	6.58154e-05	AURKA	6410.5	-1.24319	0.382948	-3.24636	0.00116891	0.0196526	AURKA				ENSG00000067225	43382.8	-0.95779	0.287971	-3.32599	0.000881042	0.0116931	PKM	43382.8	-1.34371	0.288035	-4.66511	3.08455e-06	5.97962e-05	PKM
ENSG00000087916	260.817	-5.64623	0.97833	-5.7713	7.86626e-09	6.52429e-07	NA	260.817	-3.89589	0.952671	-4.08944	4.32412e-05	0.00152254	NA				ENSG00000067533	3825.49	-1.14292	0.393633	-2.90352	0.00368994	0.0349264	RRP15	3825.49	-1.63913	0.394049	-4.15971	3.18645e-05	0.000437949	RRP15
ENSG00000088325	14403.9	-1.90145	0.40948	-4.64358	3.4243e-06	0.00012836	TPX2	14403.9	-1.25173	0.409293	-3.05826	0.00222624	0.031457	TPX2				ENSG00000067606	659.943	-2.01701	0.823728	-2.44864	0.0143396	0.0938998	PRKCZ	659.943	-2.57565	0.831757	-3.09664	0.00195726	0.0127438	PRKCZ
ENSG00000089685	5241.85	-1.78407	0.450275	-3.96218	7.42697e-05	0.00161793	BIRC5	5241.85	-1.05112	0.449602	-2.33788	0.0193933	0.144649	BIRC5				ENSG00000067704	9581.89	-0.64508	0.284697	-2.26585	0.0234604	0.132226	IARS2	9581.89	-1.47851	0.285134	-5.18531	2.1565e-07	5.80835e-06	IARS2
ENSG00000090097	571.596	-0.935569	0.469091	-1.99443	0.0461049	0.19368	PCBP4	571.596	-1.25609	0.467911	-2.68446	0.00726467	0.0747762	PCBP4				ENSG00000067992	336.726	-1.80781	0.386256	-4.68034	2.86406e-06	9.42761e-05	PDK3	336.726	-2.27141	0.397664	-5.71188	1.11734e-08	4.19261e-07	PDK3
ENSG00000090889	3463.01	-1.72169	0.420633	-4.0931	4.25639e-05	0.00105105	KIF4A	3463.01	-1.02957	0.419766	-2.45274	0.0141774	0.118541	KIF4A				ENSG00000068078	1190.62	-3.22837	0.742199	-4.34974	1.36297e-05	0.000364789	FGFR3	1190.62	-3.4556	0.744461	-4.64174	3.45486e-06	6.60863e-05	FGFR3
ENSG00000091317	6190.62	-0.936383	0.253154	-3.69887	0.000216563	0.00374088	CMTM6	6190.62	-0.881039	0.252644	-3.48727	0.000487975	0.0102004	CMTM6				ENSG00000068366	11943.3	-0.997187	0.388941	-2.56385	0.0103517	0.0746935	ACSL4	11943.3	-1.7132	0.389197	-4.40189	1.07311e-05	0.000173419	ACSL4
ENSG00000091483	5446.23	-0.790302	0.366376	-2.15708	0.0309997	0.14949	FH	5446.23	-0.855699	0.36613	-2.33714	0.0194318	0.144722	FH				ENSG00000069345	4769.5	-0.724361	0.176048	-4.11457	3.87904e-05	0.000887119	DNAJA2	4769.5	-0.710433	0.176476	-4.02566	5.68165e-05	0.000701992	DNAJA2
ENSG00000091583	2374.28	-3.76829	0.567669	-6.63817	3.17604e-11	4.77845e-09	APOH	2374.28	-2.12214	0.56611	-3.74864	0.000177796	0.00470851	APOH				ENSG00000069482	181.119	-2.90782	1.46683	-1.98239	0.0474353	0.21123	GAL	181.119	-4.12515	1.47319	-2.80016	0.0051078	0.0274124	GAL
ENSG00000091651	1138.9	-1.50666	0.486566	-3.09652	0.00195805	0.0201567	ORC6	1138.9	-1.03988	0.484748	-2.1452	0.0319366	0.202543	ORC6				ENSG00000069509	586.009	-0.710367	0.325044	-2.18545	0.0288559	0.152475	FUNDC1	586.009	-1.49998	0.328525	-4.56581	4.97564e-06	9.04998e-05	FUNDC1
ENSG00000091656	2095.7	-2.01378	0.402341	-5.00516	5.58169e-07	2.70576e-05	ZFHX4	2095.7	-1.43968	0.401367	-3.58694	0.000334576	0.00776879	ZFHX4				ENSG00000069667	1559.64	-2.20183	0.748505	-2.94164	0.00326478	0.0318329	RORA	1559.64	-1.74134	0.748715	-2.32578	0.0200304	0.0780808	RORA
ENSG00000092978	3428.27	-1.18143	0.372919	-3.16807	0.00153453	0.0167961	GPATCH2	3428.27	-0.872559	0.372424	-2.34292	0.0191335	0.143514	GPATCH2				ENSG00000069849	4555.45	-0.962546	0.206104	-4.67018	3.00931e-06	9.84289e-05	ATP1B3	4555.45	-0.864399	0.206466	-4.18664	2.83114e-05	0.000397666	ATP1B3
ENSG00000093000	5274.52	-0.826428	0.296255	-2.78958	0.00527759	0.0423648	NUP50	5274.52	-0.636046	0.296004	-2.14877	0.0316522	0.201594	NUP50				ENSG00000069998	1157.41	-0.815419	0.245334	-3.32371	0.000888272	0.0117733	CECR5	1157.41	-0.784148	0.246701	-3.17854	0.0014802	0.0101582	CECR5
ENSG00000093134	78.117	-2.63495	0.644545	-4.08809	4.34948e-05	0.0010677	VNN3	78.117	-1.93198	0.629606	-3.06856	0.00215093	0.0306796	VNN3				ENSG00000070010	3863.08	-0.729392	0.358238	-2.03605	0.0417449	0.194844	UFD1L	3863.08	-1.39953	0.358694	-3.90173	9.55066e-05	0.00107822	UFD1L
ENSG00000093167	3281.94	-0.774617	0.310537	-2.49444	0.0126155	0.0794315	LRRFIP2	3281.94	-0.728894	0.309519	-2.35493	0.0185264	0.141147	LRRFIP2				ENSG00000070018	4797.07	-0.91874	0.318648	-2.88324	0.00393606	0.0366768	LRP6	4797.07	-1.26555	0.319009	-3.96712	7.27462e-05	0.000866141	LRP6
ENSG00000093183	2619.55	-1.09928	0.28471	-3.86107	0.000112892	0.00225655	SEC22C	2619.55	-0.95505	0.283397	-3.37001	0.000751659	0.0142346	SEC22C				ENSG00000070061	5318.24	-0.593648	0.223448	-2.65676	0.00788951	0.0612299	IKBKAP	5318.24	-0.832793	0.223843	-3.72044	0.00019888	0.00198331	IKBKAP
ENSG00000093217	981.12	-1.15771	0.270166	-4.28519	1.82586e-05	0.000527576	XYLB	981.12	-0.688073	0.265529	-2.59133	0.00956067	0.0902243	XYLB				ENSG00000070087	1243.41	-1.02864	0.304747	-3.37538	0.000737133	0.010063	PFN2	1243.41	-0.733151	0.305496	-2.39987	0.0164009	0.067133	PFN2
ENSG00000099783	7112.31	-1.15572	0.327423	-3.52973	0.000415986	0.00621118	HNRNPM	7112.31	-0.766519	0.327162	-2.34294	0.0191326	0.143514	HNRNPM				ENSG00000070193	28.6645	-3.50849	0.629807	-5.57074	2.53659e-08	1.39399e-06	FGF10	28.6645	-2.70976	0.622813	-4.35083	1.35623e-05	0.000211559	FGF10
ENSG00000099869	39.2985	-3.82026	0.759171	-5.03214	4.8503e-07	2.42661e-05	IGF2-AS	39.2985	-3.44063	0.712435	-4.8294	1.36946e-06	8.58797e-05	IGF2-AS				ENSG00000070729	15.2687	-1.42502	0.519644	-2.7423	0.00610113	0.0509561	CNGB1	15.2687	-2.52319	0.625424	-4.03436	5.47512e-05	0.000680156	CNGB1
ENSG00000099937	791.202	-3.94976	0.675452	-5.84758	4.98784e-09	4.38456e-07	SERPIND1	791.202	-1.53657	0.666208	-2.30645	0.0210857	0.152615	SERPIND1				ENSG00000070785	1926.83	-0.834586	0.34386	-2.42711	0.0152196	0.097945	EIF2B3	1926.83	-1.15131	0.344657	-3.34045	0.000836435	0.00639184	EIF2B3
ENSG00000100351	58.6974	-1.49582	0.433231	-3.45271	0.000554992	0.00783675	GRAP2	58.6974	-0.962056	0.380614	-2.52764	0.0114832	0.102388	GRAP2				ENSG00000071054	17416.8	-0.781605	0.297006	-2.63161	0.0084982	0.0645542	MAP4K4	17416.8	-1.31357	0.297165	-4.42032	9.85537e-06	0.000161555	MAP4K4
ENSG00000100526	2311	-2.05444	0.423194	-4.85459	1.20634e-06	5.20144e-05	CDKN3	2311	-1.25629	0.420571	-2.9871	0.00281634	0.0376691	CDKN3				ENSG00000071073	2489.7	-2.39786	0.855864	-2.80168	0.00508367	0.0446275	MGAT4A	2489.7	-3.0461	0.856392	-3.5569	0.000375255	0.00333625	MGAT4A
ENSG00000100749	2682.92	-1.30047	0.423395	-3.07153	0.00212968	0.0214558	VRK1	2682.92	-0.923655	0.422439	-2.18648	0.0287806	0.189184	VRK1				ENSG00000071794	6413.61	-0.677781	0.273384	-2.47923	0.0131667	0.0883054	HLTF	6413.61	-0.609327	0.273536	-2.2276	0.0259074	0.0954094	HLTF
ENSG00000100941	5778.83	-1.16012	0.357317	-3.24676	0.00116725	0.0137715	PNN	5778.83	-0.721153	0.357112	-2.0194	0.0434452	0.246831	PNN				ENSG00000072210	8706.61	-1.17764	0.453137	-2.59887	0.00935309	0.0692322	ALDH3A2	8706.61	-2.37234	0.453454	-5.23171	1.6795e-07	4.62826e-06	ALDH3A2
ENSG00000101003	3179.01	-1.61687	0.474042	-3.41082	0.000647689	0.00884065	GINS1	3179.01	-1.13757	0.473213	-2.40393	0.0162197	0.129788	GINS1				ENSG00000072501	7475.84	-0.950762	0.325869	-2.91762	0.00352714	0.0338201	SMC1A	7475.84	-1.71959	0.326116	-5.27293	1.34264e-07	3.82305e-06	SMC1A
ENSG00000101057	4571.21	-1.98852	0.547071	-3.63486	0.000278136	0.0045265	MYBL2	4571.21	-1.47148	0.546338	-2.69334	0.00707391	0.0736064	MYBL2				ENSG00000072506	1936.38	-0.765085	0.364797	-2.09729	0.0359681	0.176993	HSD17B10	1936.38	-1.12564	0.365473	-3.07995	0.00207035	0.0133219	HSD17B10
ENSG00000101349	563.573	-2.98489	1.05343	-2.83349	0.00460428	0.038277	PAK7	563.573	-3.77027	1.05235	-3.58272	0.000340036	0.00786016	PAK7				ENSG00000073060	2019.1	-2.17383	0.50758	-4.28273	1.84617e-05	0.000472055	SCARB1	2019.1	-1.93101	0.507885	-3.80206	0.0001435	0.00152001	SCARB1
ENSG00000101447	3398.34	-2.64259	0.468404	-5.64168	1.68395e-08	1.25868e-06	FAM83D	3398.34	-1.88216	0.466617	-4.03364	5.49202e-05	0.00181943	FAM83D				ENSG00000073111	4250.05	-1.42391	0.529399	-2.68967	0.00715228	0.0572138	MCM2	4250.05	-1.55736	0.529652	-2.94034	0.00327852	0.0192302	MCM2
ENSG00000102010	707.749	-1.18956	0.300553	-3.95792	7.56058e-05	0.00163988	BMX	707.749	-0.790675	0.297744	-2.65555	0.00791794	0.0793322	BMX				ENSG00000074211	370.26	-2.98016	1.11071	-2.68311	0.00729417	0.0578818	PPP2R2C	370.26	-2.22624	1.109	-2.00743	0.0447038	0.143096	PPP2R2C
ENSG00000102038	7929.39	-1.574	0.338604	-4.6485	3.34356e-06	0.000126091	SMARCA1	7929.39	-1.01647	0.338344	-3.00424	0.00266242	0.035965	SMARCA1				ENSG00000074266	1227.89	-0.659541	0.323943	-2.03598	0.0417523	0.194844	EED	1227.89	-1.19119	0.325992	-3.65404	0.00025815	0.00245444	EED
ENSG00000102098	726.152	-1.474	0.379148	-3.88767	0.000101212	0.00205761	SCML2	726.152	-1.06474	0.3743	-2.84462	0.00444643	0.052594	SCML2				ENSG00000074356	2076.09	-0.750047	0.196048	-3.82583	0.000130335	0.00249387	NCBP3	2076.09	-0.672365	0.196914	-3.4145	0.000638987	0.00514193	NCBP3
ENSG00000102384	1664.26	-1.90333	0.488521	-3.89612	9.77478e-05	0.00199859	CENPI	1664.26	-0.97175	0.486007	-1.99946	0.0455589	0.253932	CENPI				ENSG00000075089	1590.75	-0.698136	0.305627	-2.28428	0.0223553	0.127691	ACTR6	1590.75	-0.991533	0.30649	-3.23512	0.00121592	0.00870755	ACTR6
ENSG00000102743	601.129	-0.866705	0.324595	-2.67011	0.00758267	0.0549812	SLC25A15	601.129	-0.74256	0.320698	-2.31545	0.0205883	0.149772	SLC25A15				ENSG00000075131	929.697	-1.10291	0.517046	-2.1331	0.0329167	0.167116	TIPIN	929.697	-1.63699	0.518799	-3.15535	0.00160308	0.0108531	TIPIN
ENSG00000102763	2937.77	-1.12131	0.346964	-3.23178	0.00123021	0.0142914	VWA8	2937.77	-1.12348	0.346457	-3.24277	0.00118373	0.0198501	VWA8				ENSG00000075218	1179.3	-0.928528	0.425989	-2.1797	0.0292797	0.154106	GTSE1	1179.3	-2.15075	0.429224	-5.01079	5.4207e-07	1.33342e-05	GTSE1
ENSG00000102780	2029.14	-0.779896	0.280221	-2.78315	0.0053834	0.0429533	DGKH	2029.14	-0.827383	0.279346	-2.96185	0.00305793	0.0399671	DGKH				ENSG00000075239	3075.41	-0.799508	0.216099	-3.69973	0.00021583	0.00377652	ACAT1	3075.41	-1.02938	0.217161	-4.74018	2.13528e-06	4.32935e-05	ACAT1
ENSG00000102886	70.7654	-2.34539	0.503818	-4.65524	3.23611e-06	0.000122408	GDPD3	70.7654	-2.41159	0.490174	-4.91987	8.66036e-07	5.84325e-05	GDPD3				ENSG00000076003	5281.7	-0.940691	0.372019	-2.52861	0.0114516	0.0801828	MCM6	5281.7	-1.90904	0.37265	-5.12289	3.00887e-07	7.81963e-06	MCM6
ENSG00000102974	3462.46	-0.657126	0.173705	-3.783	0.000154952	0.00291073	CTCF	3462.46	-0.584606	0.172904	-3.38109	0.000721985	0.013795	CTCF				ENSG00000076067	1328.06	-0.941921	0.47984	-1.96299	0.0496474	0.217357	RBMS2	1328.06	-1.04684	0.480776	-2.17741	0.0294503	0.105081	RBMS2
ENSG00000103202	1208.73	-0.869111	0.293477	-2.96142	0.00306221	0.0282724	NME4	1208.73	-0.672726	0.292183	-2.30241	0.021312	0.153599	NME4				ENSG00000076248	2398.94	-0.806512	0.380092	-2.12189	0.0338472	0.170486	UNG	2398.94	-1.29818	0.380824	-3.40886	0.000652359	0.00522345	UNG
ENSG00000103449	134.92	-4.14581	0.660982	-6.2722	3.55976e-10	4.21182e-08	SALL1	134.92	-7.9264	0.999	-7.93433	2.11628e-15	9.91727e-13	SALL1				ENSG00000077152	2697.04	-0.903262	0.388568	-2.32459	0.0200936	0.11881	UBE2T	2697.04	-2.03699	0.390925	-5.21071	1.88123e-07	5.12742e-06	UBE2T
ENSG00000104044	140.765	-3.78559	0.70359	-5.38039	7.43264e-08	4.70954e-06	OCA2	140.765	-3.29455	0.691199	-4.76643	1.87518e-06	0.000113719	OCA2				ENSG00000077238	1368.28	-2.22435	0.579767	-3.83662	0.00012474	0.00240647	IL4R	1368.28	-1.98655	0.5807	-3.42095	0.000624018	0.00504221	IL4R
ENSG00000104147	758.644	-2.05495	0.422011	-4.86942	1.11929e-06	4.87663e-05	OIP5	758.644	-1.04854	0.418381	-2.50618	0.0122042	0.106628	OIP5				ENSG00000077312	2762.32	-0.680737	0.337133	-2.01919	0.0434671	0.199487	SNRPA	2762.32	-0.894082	0.337801	-2.64677	0.00812651	0.0391687	SNRPA
ENSG00000104177	1292.13	-2.05495	0.313293	-6.5592	5.40959e-11	7.58711e-09	MYEF2	1292.13	-2.18369	0.311746	-7.00471	2.47506e-12	6.85937e-10	MYEF2				ENSG00000077935	43.8377	-1.90619	0.87337	-2.18257	0.0290676	0.153208	SMC1B	43.8377	-2.77714	0.92479	-3.00299	0.00267338	0.0163641	SMC1B
ENSG00000104356	1757.25	-1.19279	0.446737	-2.67001	0.00758483	0.0549812	POP1	1757.25	-1.03658	0.445842	-2.325	0.0200721	0.147139	POP1				ENSG00000077942	1436.54	-4.98944	0.60728	-8.21603	2.10345e-16	4.59443e-14	FBLN1	1436.54	-6.11775	0.648646	-9.43157	4.04007e-21	1.11783e-18	FBLN1
ENSG00000104490	1036.57	-2.83853	0.619252	-4.5838	4.56601e-06	0.000162844	NCALD	1036.57	-1.67448	0.614609	-2.72447	0.00644052	0.068936	NCALD				ENSG00000078043	1869.16	-1.11454	0.275102	-4.05138	5.09165e-05	0.00112452	PIAS2	1869.16	-1.14004	0.275842	-4.13294	3.58149e-05	0.000481847	PIAS2
ENSG00000104879	44.5997	-4.57824	0.908713	-5.03816	4.70036e-07	2.36105e-05	CKM	44.5997	-4.2592	0.840844	-5.06538	4.07577e-07	3.06265e-05	CKM				ENSG00000078618	8482.31	-0.64887	0.234341	-2.76892	0.00562429	0.0482398	NRDC	8482.31	-0.779751	0.234575	-3.3241	0.00088704	0.00671025	NRDC
ENSG00000105398	241.895	-5.37098	0.820288	-6.54768	5.84394e-11	8.06044e-09	SULT2A1	241.895	-4.76587	0.753646	-6.32375	2.55295e-10	4.47617e-08	SULT2A1				ENSG00000078668	4909.74	-0.955303	0.334329	-2.85738	0.00427159	0.0390411	VDAC3	4909.74	-1.63761	0.33473	-4.89233	9.9648e-07	2.26146e-05	VDAC3
ENSG00000105697	110.461	-3.48062	1.06393	-3.27149	0.00106984	0.0129339	HAMP	110.461	-3.58574	1.03834	-3.45335	0.000553674	0.0112543	HAMP				ENSG00000078687	540.767	-1.00845	0.482854	-2.08852	0.0367511	0.179262	TNRC6C	540.767	-1.61988	0.488253	-3.31771	0.000907589	0.00684868	TNRC6C
ENSG00000105750	421.999	-1.45605	0.453838	-3.20831	0.00133518	0.0152205	ZNF85	421.999	-2.46808	0.454299	-5.43271	5.55031e-08	5.4511e-06	ZNF85				ENSG00000079277	969.559	-0.965316	0.213581	-4.51968	6.19339e-06	0.000186482	MKNK1	969.559	-1.05812	0.215352	-4.91343	8.94955e-07	2.05659e-05	MKNK1
ENSG00000105810	11076.2	-1.13223	0.380908	-2.97245	0.00295429	0.0275547	CDK6	11076.2	-1.133	0.38083	-2.97509	0.002929	0.0387305	CDK6				ENSG00000079616	2738.52	-1.19722	0.43431	-2.75659	0.00584068	0.0494451	KIF22	2738.52	-1.66622	0.43513	-3.82924	0.000128539	0.00138293	KIF22
ENSG00000105849	2382.5	-0.697988	0.314883	-2.21665	0.0266467	0.13452	TWISTNB	2382.5	-1.0767	0.314631	-3.42209	0.000621423	0.0122732	TWISTNB				ENSG00000080618	287.444	-4.56996	0.451796	-10.1151	4.73581e-24	2.34732e-21	CPB2	287.444	-7.18054	0.581002	-12.3589	4.36135e-35	5.9733e-32	CPB2
ENSG00000105866	1896.73	-1.68834	0.341915	-4.93788	7.89745e-07	3.63094e-05	SP4	1896.73	-1.05936	0.341074	-3.10597	0.00189658	0.0279488	SP4				ENSG00000080819	1288.65	-0.913205	0.20919	-4.36544	1.26869e-05	0.000343478	CPOX	1288.65	-0.844315	0.20994	-4.0217	5.77795e-05	0.000711324	CPOX
ENSG00000105926	4304.56	-1.80732	0.478587	-3.77636	0.000159139	0.0029715	MPP6	4304.56	-1.67048	0.478394	-3.49185	0.000479692	0.0101156	MPP6				ENSG00000080822	1769.55	-0.697758	0.27615	-2.52674	0.0115127	0.0803925	CLDND1	1769.55	-0.673866	0.276676	-2.43557	0.0148682	0.0623021	CLDND1
ENSG00000105968	9589.7	-0.834535	0.298038	-2.80009	0.00510879	0.0412967	H2AFV	9589.7	-0.584153	0.297912	-1.96082	0.0498998	0.26957	H2AFV				ENSG00000080824	43895.6	-1.57535	0.41545	-3.7919	0.000149498	0.00280637	HSP90AA1	43895.6	-2.06349	0.415515	-4.96609	6.83155e-07	1.63005e-05	HSP90AA1
ENSG00000106268	538.04	-0.823807	0.338039	-2.43702	0.014809	0.0888078	NUDT1	538.04	-0.920818	0.334087	-2.75622	0.00584735	0.0642138	NUDT1				ENSG00000081051	25401.4	-7.92854	0.711163	-11.1487	7.26636e-29	5.50833e-26	AFP	25401.4	-10.264	0.718117	-14.293	2.42065e-46	8.28831e-43	AFP
ENSG00000106351	1354.03	-1.06181	0.386394	-2.748	0.00599607	0.0463874	AGFG2	1354.03	-0.980536	0.384807	-2.54812	0.0108304	0.097982	AGFG2				ENSG00000081138	106.757	-2.85587	0.425064	-6.71867	1.83385e-11	1.84631e-09	CDH7	106.757	-3.89082	0.515193	-7.55217	4.28059e-14	4.37515e-12	CDH7
ENSG00000106355	2766.55	-1.39144	0.342549	-4.06202	4.86503e-05	0.0011648	LSM5	2766.55	-1.25057	0.342036	-3.65625	0.000255931	0.00628824	LSM5				ENSG00000081181	985.878	-2.23744	0.432833	-5.1693	2.34976e-07	1.05327e-05	ARG2	985.878	-2.739	0.436383	-6.2766	3.46053e-10	1.78178e-08	ARG2
ENSG00000106399	1395.15	-0.940212	0.303847	-3.09436	0.00197236	0.0202301	RPA3	1395.15	-0.619903	0.302419	-2.04982	0.0403822	0.235584	RPA3				ENSG00000081386	949.29	-0.901672	0.357911	-2.51926	0.0117601	0.0815782	ZNF510	949.29	-0.800912	0.359295	-2.22912	0.0258058	0.0951378	ZNF510
ENSG00000106415	1204.03	-1.83391	0.647065	-2.83419	0.00459415	0.0382055	GLCCI1	1204.03	-1.54103	0.646522	-2.38357	0.0171457	0.134249	GLCCI1				ENSG00000082515	1603.94	-0.588207	0.281205	-2.09173	0.0364623	0.178591	MRPL22	1603.94	-0.857768	0.282158	-3.04002	0.00236559	0.0148314	MRPL22
ENSG00000106537	4034.59	-1.12436	0.29938	-3.75562	0.000172915	0.0031602	TSPAN13	4034.59	-1.0972	0.299174	-3.66745	0.000244985	0.00610545	TSPAN13				ENSG00000082516	4322.37	-0.861852	0.394927	-2.18231	0.0290869	0.153279	GEMIN5	4322.37	-1.34261	0.395252	-3.39683	0.000681701	0.00540155	GEMIN5
ENSG00000107099	327.976	-3.34799	0.454434	-7.36737	1.74029e-13	4.30162e-11	DOCK8	327.976	-3.6003	0.4512	-7.97938	1.47074e-15	7.15224e-13	DOCK8				ENSG00000083307	33.105	-2.16071	0.673417	-3.20857	0.00133397	0.0160512	GRHL2	33.105	-3.04595	0.74618	-4.08206	4.46378e-05	0.000572702	GRHL2
ENSG00000107362	1268.85	-1.30372	0.200455	-6.50378	7.83258e-11	1.05697e-08	ABHD17B	1268.85	-0.90156	0.197263	-4.57035	4.86909e-06	0.000248016	ABHD17B				ENSG00000083457	890.781	-0.739043	0.281746	-2.62308	0.00871387	0.0657614	ITGAE	890.781	-0.781773	0.283246	-2.76005	0.00577931	0.0301652	ITGAE
ENSG00000107779	2479.79	-1.16329	0.236394	-4.92098	8.61127e-07	3.90784e-05	BMPR1A	2479.79	-0.586535	0.235166	-2.49413	0.0126267	0.109245	BMPR1A				ENSG00000083782	26.5919	-6.06682	1.03036	-5.88807	3.90728e-09	2.62256e-07	EPYC	26.5919	-5.77373	1.05546	-5.47035	4.49146e-08	1.45083e-06	EPYC
ENSG00000107968	723.631	-0.970386	0.343486	-2.82511	0.00472645	0.0390069	MAP3K8	723.631	-0.942574	0.338323	-2.78602	0.00533593	0.0600823	MAP3K8				ENSG00000084070	1178.88	-1.36608	0.302052	-4.52268	6.10628e-06	0.00018429	SMAP2	1178.88	-1.72161	0.303849	-5.666	1.46167e-08	5.34177e-07	SMAP2
ENSG00000108231	9.91573	-2.3752	0.967932	-2.45389	0.0141321	0.0860296	LGI1	9.91573	-2.65758	0.932923	-2.84866	0.00439038	0.0521704	LGI1				ENSG00000084110	322.337	-2.97545	0.738899	-4.02687	5.65246e-05	0.00122839	HAL	322.337	-2.34515	0.738939	-3.17367	0.00150524	0.0102899	HAL
ENSG00000108468	5548.17	-0.740698	0.255651	-2.8973	0.00376389	0.0329819	CBX1	5548.17	-0.79003	0.255399	-3.09331	0.00197935	0.0288388	CBX1				ENSG00000084444	514.885	-1.39683	0.227368	-6.14346	8.07414e-10	6.10272e-08	FAM234B	514.885	-1.58342	0.233594	-6.77849	1.21441e-11	8.44296e-10	FAM234B
ENSG00000108852	350.186	-2.10933	0.380225	-5.54759	2.89632e-08	2.04835e-06	MPP2	350.186	-1.68765	0.3652	-4.62117	3.81584e-06	0.000206616	MPP2				ENSG00000084674	34303.6	-3.72502	1.12653	-3.30662	0.0009443	0.0123295	APOB	34303.6	-7.52134	1.12806	-6.66748	2.60227e-11	1.70938e-09	APOB
ENSG00000108958	343.197	-0.680661	0.19818	-3.43456	0.000593525	0.00825479	NA	343.197	-0.950453	0.194185	-4.89458	9.85137e-07	6.47728e-05	NA				ENSG00000085231	5027.71	-0.702827	0.265551	-2.64668	0.00812863	0.0625457	TAF9	5027.71	-1.17084	0.266245	-4.39761	1.09451e-05	0.000176566	TAF9
ENSG00000109674	1285.38	-1.98509	0.516587	-3.8427	0.000121687	0.00239394	NEIL3	1285.38	-1.2045	0.513883	-2.34391	0.0190825	0.143372	NEIL3				ENSG00000085377	3623.45	-0.899791	0.269146	-3.34314	0.000828374	0.0111433	PREP	3623.45	-1.19571	0.269771	-4.43231	9.32301e-06	0.000154586	PREP
ENSG00000109705	34.2439	-1.86632	0.867019	-2.15257	0.0313525	0.150754	NKX3-2	34.2439	-2.60105	0.863618	-3.0118	0.00259699	0.0352475	NKX3-2				ENSG00000085840	1401.91	-1.81916	0.562503	-3.23404	0.00122051	0.014994	ORC1	1401.91	-2.66591	0.564421	-4.72327	2.32086e-06	4.66078e-05	ORC1
ENSG00000109805	6267.51	-2.30695	0.563055	-4.0972	4.18169e-05	0.00103938	NCAPG	6267.51	-1.63526	0.562765	-2.90576	0.00366367	0.04589	NCAPG				ENSG00000085871	1451.62	-0.785716	0.247268	-3.17759	0.00148504	0.0174255	MGST2	1451.62	-1.7787	0.24926	-7.13594	9.6131e-13	8.00371e-11	MGST2
ENSG00000109881	992.623	-1.23745	0.325419	-3.80264	0.000143162	0.00274084	CCDC34	992.623	-1.12621	0.323653	-3.47967	0.000502029	0.0104181	CCDC34				ENSG00000085999	646.632	-1.48945	0.483479	-3.08069	0.00206522	0.0223275	RAD54L	646.632	-2.01802	0.48665	-4.14675	3.37223e-05	0.000457968	RAD54L
ENSG00000109906	33.8748	-4.23417	0.791904	-5.34682	8.95144e-08	5.54523e-06	ZBTB16	33.8748	-5.08953	0.805792	-6.31619	2.68093e-10	4.6688e-08	ZBTB16				ENSG00000086061	11162	-0.988558	0.449611	-2.1987	0.0278996	0.149208	DNAJA1	11162	-1.13336	0.449692	-2.52031	0.0117252	0.0520716	DNAJA1
ENSG00000109911	1840.88	-1.022	0.380845	-2.68351	0.00728538	0.0532902	ELP4	1840.88	-0.766924	0.379906	-2.01872	0.0435161	0.246882	ELP4				ENSG00000086300	828.666	-3.4519	0.487221	-7.08489	1.39158e-12	1.69984e-10	SNX10	828.666	-3.34244	0.495135	-6.75056	1.47278e-11	1.01618e-09	SNX10
ENSG00000109919	8005.28	-0.876784	0.274105	-3.19871	0.00138042	0.0155515	MTCH2	8005.28	-1.10953	0.273934	-4.05037	5.11377e-05	0.00172516	MTCH2				ENSG00000086504	938.232	-0.933878	0.406114	-2.29955	0.0214739	0.124354	MRPL28	938.232	-1.09799	0.407334	-2.69556	0.00702701	0.0350736	MRPL28
ENSG00000109920	4021.26	-0.989226	0.416964	-2.37245	0.0176707	0.100375	FNBP4	4021.26	-0.899957	0.416537	-2.16057	0.0307287	0.197783	FNBP4				ENSG00000086619	928.894	-1.96757	0.570317	-3.44996	0.000560669	0.00810925	ERO1B	928.894	-2.05397	0.572177	-3.58975	0.000330993	0.00301716	ERO1B
ENSG00000109971	94610.9	-0.902606	0.425678	-2.1204	0.0339725	0.15835	HSPA8	94610.9	-0.840609	0.425662	-1.97483	0.048288	0.263968	HSPA8				ENSG00000086696	329.753	-2.83905	1.13742	-2.49605	0.0125585	0.0855401	HSD17B2	329.753	-4.80805	1.14444	-4.2012	2.65498e-05	0.000376071	HSD17B2
ENSG00000110075	22635.2	-1.1214	0.4705	-2.38343	0.0171521	0.098279	PPP6R3	22635.2	-0.939874	0.470452	-1.99781	0.0457372	0.254607	PPP6R3				ENSG00000087269	3697.98	-0.751189	0.264617	-2.83878	0.0045287	0.040861	NOP14	3697.98	-1.17867	0.265345	-4.44201	8.91243e-06	0.000148587	NOP14
ENSG00000110169	254.383	-4.67983	0.769111	-6.08473	1.1669e-09	1.22919e-07	HPX	254.383	-2.98143	0.737649	-4.0418	5.30419e-05	0.00176857	HPX				ENSG00000087842	2327.42	-2.8897	0.513526	-5.62717	1.83189e-08	1.0309e-06	PIR	2327.42	-2.74383	0.514037	-5.3378	9.40789e-08	2.81333e-06	PIR
ENSG00000110172	2408.95	-1.21993	0.41117	-2.96698	0.00300742	0.0278798	CHORDC1	2408.95	-0.808193	0.410484	-1.96888	0.0489668	0.266428	CHORDC1				ENSG00000087903	520.969	-0.890554	0.192886	-4.61699	3.89355e-06	0.000123283	RFX2	520.969	-0.738524	0.196179	-3.76455	0.00016685	0.00171753	RFX2
ENSG00000110245	66.0884	-3.16966	0.922446	-3.43615	0.00059004	0.0082109	APOC3	66.0884	-2.46086	0.886446	-2.77609	0.00550165	0.0613982	APOC3				ENSG00000087916	260.817	-4.19064	0.957135	-4.37832	1.19596e-05	0.000327573	NA	260.817	-6.41215	1.00965	-6.35087	2.141e-10	1.14889e-08	NA
ENSG00000110713	11706.8	-0.806148	0.237162	-3.39914	0.000675978	0.00914088	NUP98	11706.8	-1.20524	0.237059	-5.08415	3.69277e-07	2.82426e-05	NUP98				ENSG00000088035	1015.01	-0.982557	0.286152	-3.43369	0.000595428	0.00853061	ALG6	1015.01	-1.28555	0.288214	-4.4604	8.1808e-06	0.00013807	ALG6
ENSG00000111142	7379.61	-0.637832	0.275231	-2.31744	0.0204799	0.111317	METAP2	7379.61	-0.782334	0.275009	-2.84476	0.00444454	0.052594	METAP2				ENSG00000088808	830.071	-0.998826	0.273109	-3.65724	0.000254946	0.00434302	PPP1R13B	830.071	-1.18266	0.278453	-4.24724	2.16416e-05	0.000318542	PPP1R13B
ENSG00000111206	3408.05	-1.35836	0.463975	-2.92765	0.00341531	0.0307033	FOXM1	3408.05	-1.08397	0.463469	-2.33883	0.0193444	0.144391	FOXM1				ENSG00000088926	49.1005	-5.41151	0.826758	-6.54545	5.93159e-11	5.49931e-09	F11	49.1005	-4.59295	0.784423	-5.8552	4.76438e-09	1.93056e-07	F11
ENSG00000111247	1893.32	-1.84616	0.4861	-3.79789	0.000145931	0.00277258	RAD51AP1	1893.32	-1.18371	0.485106	-2.44011	0.014683	0.121411	RAD51AP1				ENSG00000089057	1888.13	-1.37672	0.226599	-6.0756	1.23525e-09	9.07049e-08	SLC23A2	1888.13	-0.698009	0.226524	-3.0814	0.00206032	0.0132851	SLC23A2
ENSG00000111249	152.006	-2.70683	0.732248	-3.6966	0.00021851	0.00376473	CUX2	152.006	-4.86842	0.74214	-6.55998	5.38144e-11	1.12493e-08	CUX2				ENSG00000089220	7766.71	-0.934238	0.470286	-1.98653	0.0469743	0.209684	PEBP1	7766.71	-1.28062	0.470408	-2.72236	0.00648171	0.0329279	PEBP1
ENSG00000111647	3482	-0.72807	0.204202	-3.56544	0.000363242	0.00556339	UHRF1BP1L	3482	-0.605409	0.203256	-2.97855	0.00289619	0.0383786	UHRF1BP1L				ENSG00000089486	764.876	-1.34021	0.325685	-4.11506	3.87084e-05	0.00088603	CDIP1	764.876	-1.58979	0.328187	-4.84417	1.27141e-06	2.80632e-05	CDIP1
ENSG00000111665	1168.67	-1.86987	0.559131	-3.34425	0.00082505	0.0106557	CDCA3	1168.67	-1.30464	0.556405	-2.34477	0.0190388	0.143188	CDCA3				ENSG00000090060	9098.23	-0.640311	0.304291	-2.10427	0.0353552	0.175143	PAPOLA	9098.23	-1.26374	0.304608	-4.14872	3.34332e-05	0.000454719	PAPOLA
ENSG00000112029	2391.91	-1.75477	0.452706	-3.87617	0.000106113	0.00213637	FBXO5	2391.91	-1.31805	0.45193	-2.91648	0.00354002	0.0446351	FBXO5				ENSG00000090273	4104.85	-0.77268	0.331052	-2.33402	0.0195949	0.116664	NUDC	4104.85	-0.865442	0.331393	-2.61153	0.00901383	0.0425335	NUDC
ENSG00000112232	477.623	-3.97458	0.456502	-8.7066	3.13114e-18	1.77657e-15	KHDRBS2	477.623	-1.82144	0.451223	-4.03667	5.42159e-05	0.00180104	KHDRBS2				ENSG00000090512	12.3802	-3.25123	1.39945	-2.32321	0.0201677	0.119111	FETUB	12.3802	-2.88083	1.39361	-2.06716	0.0387189	0.128822	FETUB
ENSG00000112818	167.335	-5.20102	0.882276	-5.89501	3.74663e-09	3.39081e-07	MEP1A	167.335	-4.02943	0.777048	-5.18557	2.15358e-07	1.77905e-05	MEP1A				ENSG00000090520	4783.4	-0.8661	0.23981	-3.61161	0.000304305	0.00498929	DNAJB11	4783.4	-0.940106	0.240215	-3.91361	9.09276e-05	0.00103642	DNAJB11
ENSG00000112964	679.783	-3.97114	0.490109	-8.10257	5.38113e-16	1.94695e-13	GHR	679.783	-1.20751	0.485091	-2.48925	0.0128014	0.110201	GHR				ENSG00000090534	55.2442	-3.9646	0.957539	-4.14041	3.46687e-05	0.000802109	THPO	55.2442	-4.44746	1.06856	-4.1621	3.15333e-05	0.000434927	THPO
ENSG00000112984	5915.29	-2.22863	0.519261	-4.29193	1.77125e-05	0.000516579	KIF20A	5915.29	-1.18795	0.518432	-2.29144	0.0219381	0.156717	KIF20A				ENSG00000090661	691.834	-3.31548	0.639635	-5.1834	2.17872e-07	9.8344e-06	CERS4	691.834	-1.79321	0.636644	-2.81667	0.00485248	0.0263415	CERS4
ENSG00000113083	1410.99	-1.33507	0.595226	-2.24297	0.024899	0.128457	LOX	1410.99	-1.87125	0.594633	-3.14689	0.00165015	0.0254459	LOX				ENSG00000091164	3159.84	-1.10581	0.283257	-3.90391	9.46513e-05	0.00191037	TXNL1	3159.84	-1.04136	0.283583	-3.67216	0.000240506	0.00232297	TXNL1
ENSG00000113368	5077.02	-1.56871	0.433191	-3.62128	0.000293145	0.00472458	LMNB1	5077.02	-1.01048	0.432821	-2.33464	0.0195622	0.145171	LMNB1				ENSG00000091262	907.427	-2.57019	0.790481	-3.25142	0.00114829	0.0142852	ABCC6	907.427	-2.91774	0.791734	-3.68526	0.000228471	0.00222636	ABCC6
ENSG00000113805	94.8472	-4.32919	0.445046	-9.7275	2.30184e-22	2.73644e-19	CNTN3	94.8472	-6.46298	0.51183	-12.6272	1.49479e-36	4.81584e-33	CNTN3				ENSG00000091490	13151.4	-0.808231	0.349656	-2.3115	0.0208052	0.121788	SEL1L3	13151.4	-1.15025	0.349747	-3.2888	0.00100615	0.00747907	SEL1L3
ENSG00000113810	9646.67	-2.21995	0.528852	-4.19767	2.6968e-05	0.000739029	SMC4	9646.67	-1.47172	0.528644	-2.78395	0.0053702	0.0603648	SMC4				ENSG00000091513	11267.9	-6.04881	1.00586	-6.01358	1.81467e-09	1.27703e-07	TF	11267.9	-6.44168	1.00716	-6.39588	1.59622e-10	8.85094e-09	TF
ENSG00000113811	1037.06	-0.615551	0.190682	-3.22816	0.0012459	0.0144267	SELK	1037.06	-0.642164	0.187935	-3.41695	0.000633259	0.0124497	SELK				ENSG00000091583	2374.28	-2.09021	0.568368	-3.67757	0.000235469	0.00406768	APOH	2374.28	-2.51413	0.570715	-4.40523	1.05672e-05	0.000171276	APOH
ENSG00000113812	1369.67	-0.894108	0.186389	-4.79701	1.61053e-06	6.74612e-05	ACTR8	1369.67	-0.910786	0.184966	-4.92406	8.47653e-07	5.77285e-05	ACTR8				ENSG00000091592	1071.57	-2.25799	0.692609	-3.26012	0.00111366	0.0139448	NLRP1	1071.57	-1.66009	0.692632	-2.39679	0.0165393	0.0675582	NLRP1
ENSG00000113889	436.876	-4.6695	0.689464	-6.77265	1.26448e-11	2.07682e-09	KNG1	436.876	-2.59587	0.665324	-3.90166	9.5535e-05	0.00288666	KNG1				ENSG00000091640	1112.75	-0.663804	0.284131	-2.33626	0.0194777	0.116181	SPAG7	1112.75	-0.607931	0.285451	-2.12972	0.0331945	0.114816	SPAG7
ENSG00000114098	2980.28	-1.12837	0.246125	-4.58454	4.54985e-06	0.000162732	ARMC8	2980.28	-0.703189	0.245227	-2.8675	0.00413725	0.0501761	ARMC8				ENSG00000091651	1138.9	-1.21281	0.484584	-2.50279	0.012322	0.0843303	ORC6	1138.9	-1.99011	0.486434	-4.09123	4.29087e-05	0.000555723	ORC6
ENSG00000114107	1645.63	-1.34071	0.275738	-4.86228	1.16042e-06	5.02951e-05	CEP70	1645.63	-0.840763	0.274167	-3.06661	0.00216503	0.0307881	CEP70				ENSG00000091656	2095.7	-1.06673	0.403211	-2.64557	0.00815526	0.0627069	ZFHX4	2095.7	-1.52985	0.405234	-3.77522	0.000159865	0.00165702	ZFHX4
ENSG00000114302	4856.97	-0.692336	0.263572	-2.62675	0.00862058	0.060504	PRKAR2A	4856.97	-0.799513	0.263093	-3.0389	0.00237443	0.0330445	PRKAR2A				ENSG00000091879	6.63267	-3.42099	0.877952	-3.89656	9.75689e-05	0.001957	ANGPT2	6.63267	-4.26935	1.02719	-4.15633	3.23397e-05	0.000443146	ANGPT2
ENSG00000114316	1368.48	-0.833062	0.188959	-4.40869	1.03999e-05	0.000329067	USP4	1368.48	-0.807007	0.186443	-4.32843	1.50173e-05	0.000635561	USP4				ENSG00000092068	24.172	-3.21014	0.97315	-3.29872	0.000971278	0.0125781	SLC7A8	24.172	-3.25925	1.01224	-3.21983	0.00128265	0.00908569	SLC7A8
ENSG00000114346	10369.5	-2.30976	0.492359	-4.69121	2.716e-06	0.000105615	ECT2	10369.5	-1.46313	0.492194	-2.97267	0.00295219	0.0388609	ECT2				ENSG00000092607	657.538	-1.67176	0.590944	-2.82897	0.00466985	0.0418059	TBX15	657.538	-1.59307	0.594339	-2.6804	0.00735335	0.0362467	TBX15
ENSG00000114383	763.501	-0.941808	0.296043	-3.18132	0.00146607	0.0162596	TUSC2	763.501	-1.2947	0.29399	-4.40388	1.06331e-05	0.000473327	TUSC2				ENSG00000093000	5274.52	-0.861212	0.296145	-2.90807	0.00363666	0.0345358	NUP50	5274.52	-1.63874	0.296701	-5.52321	3.32864e-08	1.11057e-06	NUP50
ENSG00000114391	9897.53	-0.672166	0.307549	-2.18556	0.0288479	0.142273	RPL24	9897.53	-0.657573	0.307398	-2.13916	0.0324226	0.204495	RPL24				ENSG00000093009	1678.91	-1.29107	0.58614	-2.20267	0.0276177	0.148296	CDC45	1678.91	-2.6856	0.58811	-4.56648	4.9598e-06	9.02716e-05	CDC45
ENSG00000114405	73.8545	-1.34448	0.648168	-2.07428	0.0380536	0.170385	C3orf14	73.8545	-1.55134	0.645768	-2.40232	0.0162913	0.130145	C3orf14				ENSG00000094804	4489.39	-1.38941	0.651618	-2.13224	0.0329872	0.167365	CDC6	4489.39	-2.49167	0.65229	-3.81988	0.000133518	0.0014292	CDC6
ENSG00000114491	2599.52	-1.17424	0.429895	-2.73145	0.00630568	0.0480529	UMPS	2599.52	-1.13754	0.429479	-2.64866	0.00808107	0.0803245	UMPS				ENSG00000095002	3686.27	-0.597908	0.290272	-2.05982	0.0394157	0.187676	MSH2	3686.27	-0.876681	0.291162	-3.01097	0.00260411	0.016026	MSH2
ENSG00000114520	3187.72	-1.23879	0.292784	-4.23106	2.32595e-05	0.000653175	SNX4	3187.72	-0.665819	0.292066	-2.27969	0.0226263	0.159948	SNX4				ENSG00000095319	3719.88	-0.766114	0.363588	-2.10709	0.0351094	0.174356	NUP188	3719.88	-1.14754	0.364073	-3.15195	0.00162181	0.0109582	NUP188
ENSG00000114573	8187.46	-0.911138	0.265395	-3.43314	0.000596636	0.00828421	ATP6V1A	8187.46	-0.595329	0.265098	-2.2457	0.0247233	0.170243	ATP6V1A				ENSG00000095539	329.306	-1.62867	0.719214	-2.26451	0.023543	0.132517	SEMA4G	329.306	-1.7936	0.721043	-2.4875	0.0128644	0.0559335	SEMA4G
ENSG00000114631	798.682	-1.9634	0.366676	-5.35459	8.57484e-08	5.33712e-06	PODXL2	798.682	-2.72945	0.365993	-7.45764	8.80842e-14	2.94842e-11	PODXL2				ENSG00000095637	992.148	-1.93763	0.745234	-2.60003	0.00932146	0.0690575	SORBS1	992.148	-2.53054	0.746689	-3.38901	0.000701447	0.005534	SORBS1
ENSG00000114648	1166.5	-0.775048	0.324916	-2.38538	0.0170615	0.0979673	KLHL18	1166.5	-0.769714	0.32328	-2.38095	0.0172679	0.134935	KLHL18				ENSG00000097046	1462.16	-1.14768	0.443269	-2.58912	0.00962209	0.0708166	CDC7	1462.16	-1.98424	0.445321	-4.45576	8.35975e-06	0.00014083	CDC7
ENSG00000114686	6148.86	-0.859631	0.343754	-2.50071	0.0123943	0.0786061	MRPL3	6148.86	-0.859958	0.343537	-2.50325	0.0123059	0.107261	MRPL3				ENSG00000099284	1435.28	-1.64284	0.243081	-6.75838	1.39545e-11	1.41601e-09	H2AFY2	1435.28	-3.33111	0.271391	-12.2742	1.24611e-34	1.55152e-31	H2AFY2
ENSG00000114739	1046.79	-1.0665	0.446944	-2.3862	0.0170236	0.097909	ACVR2B	1046.79	-0.93121	0.445903	-2.08837	0.0367645	0.22233	ACVR2B				ENSG00000099783	7112.31	-0.90897	0.327264	-2.77748	0.00547825	0.0472862	HNRNPM	7112.31	-1.4264	0.327584	-4.35429	1.335e-05	0.000208843	HNRNPM
ENSG00000114742	2426.38	-0.868575	0.355389	-2.44401	0.014525	0.0876522	WDR48	2426.38	-0.733513	0.354602	-2.06855	0.0385881	0.229164	WDR48				ENSG00000099901	4035.18	-1.07643	0.403797	-2.66577	0.00768131	0.0601026	RANBP1	4035.18	-2.01927	0.404454	-4.99258	5.95765e-07	1.45318e-05	RANBP1
ENSG00000114770	1805.39	-1.01491	0.270501	-3.75198	0.000175446	0.00319941	ABCC5	1805.39	-0.635949	0.269123	-2.36305	0.0181254	0.139244	ABCC5				ENSG00000099937	791.202	-4.2906	0.669505	-6.40861	1.46853e-10	1.28305e-08	SERPIND1	791.202	-8.37678	0.764828	-10.9525	6.46297e-28	3.93408e-25	SERPIND1
ENSG00000114790	1422.59	-3.03571	0.383414	-7.91759	2.42162e-15	8.28161e-13	ARHGEF26	1422.59	-1.1549	0.380086	-3.03852	0.00237745	0.0330688	ARHGEF26				ENSG00000099954	319.389	-2.97916	1.02057	-2.91911	0.00351033	0.0336966	CECR2	319.389	-2.8402	1.02502	-2.77087	0.0055906	0.0294326	CECR2
ENSG00000114854	83.2526	-2.15464	0.77644	-2.77503	0.00551963	0.0437175	TNNC1	83.2526	-2.30358	0.772156	-2.98332	0.00285144	0.0379809	TNNC1				ENSG00000100028	6288.64	-0.768737	0.310784	-2.47354	0.013378	0.0893279	SNRPD3	6288.64	-1.65002	0.311362	-5.29936	1.16207e-07	3.38633e-06	SNRPD3
ENSG00000114857	4696.58	-1.45921	0.363377	-4.01569	5.92724e-05	0.00135756	NKTR	4696.58	-0.728705	0.36269	-2.00917	0.0445194	0.250225	NKTR				ENSG00000100209	537.69	-0.688035	0.320389	-2.1475	0.0317535	0.162674	HSCB	537.69	-0.994851	0.323245	-3.0777	0.00208602	0.0134164	HSCB
ENSG00000114902	2310.5	-0.79123	0.22188	-3.56602	0.000362444	0.00555458	SPCS1	2310.5	-0.856211	0.220689	-3.87972	0.000104577	0.00309499	SPCS1				ENSG00000100218	24.7715	-2.32656	0.572444	-4.06427	4.8184e-05	0.00106784	RSPH14	24.7715	-2.4688	0.604543	-4.08376	4.43136e-05	0.000569877	RSPH14
ENSG00000114904	1191.27	-0.708212	0.309849	-2.28566	0.0222739	0.118212	NEK4	1191.27	-0.817707	0.30872	-2.6487	0.00808017	0.0803245	NEK4				ENSG00000100239	2753.87	-1.22018	0.304734	-4.00409	6.22578e-05	0.00133831	PPP6R2	2753.87	-1.44332	0.305154	-4.7298	2.24741e-06	4.52655e-05	PPP6R2
ENSG00000116128	734.979	-1.29333	0.485425	-2.66432	0.00771439	0.0555815	BCL9	734.979	-1.71963	0.484363	-3.55028	0.000384816	0.00860212	BCL9				ENSG00000100263	716.138	-1.25719	0.332618	-3.7797	0.000157019	0.00290954	RHBDD3	716.138	-0.906054	0.333075	-2.72027	0.00652289	0.0330819	RHBDD3
ENSG00000116161	4618.03	-1.27715	0.30252	-4.22171	2.42458e-05	0.000675554	CACYBP	4618.03	-1.55588	0.30227	-5.14731	2.64251e-07	2.09563e-05	CACYBP				ENSG00000100344	700.688	-4.41706	0.606009	-7.28878	3.12784e-13	4.28814e-11	PNPLA3	700.688	-5.44011	0.667997	-8.14391	3.82709e-16	5.18969e-14	PNPLA3
ENSG00000116199	4913.1	-1.16243	0.310912	-3.73876	0.000184928	0.00333337	FAM20B	4913.1	-1.09751	0.310478	-3.5349	0.000407935	0.00895581	FAM20B				ENSG00000100372	1712.5	-0.723075	0.273371	-2.64504	0.00816824	0.0627506	SLC25A17	1712.5	-1.32977	0.274868	-4.83785	1.3125e-06	2.8854e-05	SLC25A17
ENSG00000116539	5728.73	-1.20749	0.290905	-4.15082	3.31286e-05	0.000862414	ASH1L	5728.73	-1.169	0.290585	-4.02292	5.748e-05	0.00188895	ASH1L				ENSG00000100380	5961.24	-0.596398	0.204234	-2.92017	0.00349835	0.0336066	ST13	5961.24	-0.953757	0.204588	-4.66184	3.1339e-06	6.05814e-05	ST13
ENSG00000116580	4071.51	-0.663843	0.148214	-4.47894	7.50136e-06	0.000250518	GON4L	4071.51	-1.00229	0.147781	-6.78225	1.18321e-11	2.90438e-09	GON4L				ENSG00000100410	2089.42	-0.667808	0.333325	-2.00348	0.0451263	0.204373	PHF5A	2089.42	-1.2743	0.334434	-3.81031	0.000138795	0.0014776	PHF5A
ENSG00000116741	1095.48	-2.80586	0.334386	-8.3911	4.81625e-17	2.03793e-14	RGS2	1095.48	-1.19226	0.331755	-3.59379	0.000325901	0.00762229	RGS2				ENSG00000100416	1303.84	-0.670497	0.337616	-1.98597	0.0470363	0.209924	TRMU	1303.84	-1.11522	0.338806	-3.29163	0.000996078	0.00741429	TRMU
ENSG00000116750	3088.68	-0.899449	0.366814	-2.45206	0.0142041	0.0862997	UCHL5	3088.68	-1.24146	0.366574	-3.38666	0.000707493	0.0135879	UCHL5				ENSG00000100425	1538.46	-0.798448	0.286491	-2.78699	0.00532003	0.0462769	BRD1	1538.46	-0.911263	0.287118	-3.17383	0.00150442	0.0102868	BRD1
ENSG00000116774	1994.69	-1.65184	0.589499	-2.8021	0.00507706	0.0411293	OLFML3	1994.69	-1.63838	0.588225	-2.78529	0.00534797	0.0601916	OLFML3				ENSG00000100473	5094.28	-1.2996	0.402063	-3.23232	0.00122789	0.0150559	COCH	5094.28	-1.81196	0.402294	-4.50407	6.66648e-06	0.000115942	COCH
ENSG00000116906	5344.42	-0.646491	0.210801	-3.06683	0.00216343	0.0217257	GNPAT	5344.42	-0.820216	0.210429	-3.89783	9.70584e-05	0.002919	GNPAT				ENSG00000100479	1217.74	-1.26647	0.458054	-2.76489	0.00569428	0.0485653	POLE2	1217.74	-2.27379	0.461354	-4.92851	8.28602e-07	1.92511e-05	POLE2
ENSG00000116962	3830.09	-1.10557	0.389616	-2.83758	0.00454566	0.037878	NID1	3830.09	-0.9758	0.389272	-2.50673	0.0121854	0.106608	NID1				ENSG00000100519	3197.82	-0.837919	0.335341	-2.4987	0.0124649	0.0850833	PSMC6	3197.82	-1.21505	0.335894	-3.61736	0.000297619	0.00276934	PSMC6
ENSG00000117139	7355.54	-0.76739	0.316337	-2.42586	0.0152721	0.0908368	KDM5B	7355.54	-1.18461	0.316243	-3.7459	0.000179749	0.00473707	KDM5B				ENSG00000100526	2311	-1.31889	0.419862	-3.14125	0.00168228	0.0190841	CDKN3	2311	-2.67286	0.421964	-6.33432	2.38397e-10	1.26309e-08	CDKN3
ENSG00000117222	2920.79	-0.702217	0.27267	-2.57534	0.0100142	0.0675138	RBBP5	2920.79	-1.18638	0.272386	-4.35553	1.32743e-05	0.000570936	RBBP5				ENSG00000100567	5545.82	-1.06974	0.269893	-3.96357	7.38368e-05	0.0015447	PSMA3	5545.82	-1.6561	0.270372	-6.12526	9.05366e-10	4.29806e-08	PSMA3
ENSG00000117262	1179.36	-0.668926	0.193622	-3.4548	0.000550691	0.00778219	GPR89A	1179.36	-0.971014	0.192637	-5.04064	4.63969e-07	3.42645e-05	GPR89A				ENSG00000100591	5696.62	-0.915237	0.33908	-2.69917	0.00695117	0.056075	AHSA1	5696.62	-1.43007	0.339557	-4.21158	2.53595e-05	0.000363309	AHSA1
ENSG00000117360	3103.6	-0.790247	0.274463	-2.87925	0.00398621	0.0343394	PRPF3	3103.6	-1.01795	0.274073	-3.71415	0.000203888	0.00523407	PRPF3				ENSG00000100628	30.5369	-2.13911	0.889627	-2.4045	0.0161948	0.102105	ASB2	30.5369	-2.42315	0.930477	-2.6042	0.00920877	0.0431707	ASB2
ENSG00000117450	24893	-1.11106	0.260087	-4.27187	1.93843e-05	0.000556241	PRDX1	24893	-0.67075	0.259891	-2.58089	0.00985462	0.0920932	PRDX1				ENSG00000100632	6015.95	-0.673426	0.289414	-2.32686	0.0199726	0.118306	ERH	6015.95	-1.43252	0.290248	-4.9355	7.99458e-07	1.87009e-05	ERH
ENSG00000117461	943.243	-2.49839	0.29091	-8.58818	8.83598e-18	4.41181e-15	PIK3R3	943.243	-1.24969	0.284412	-4.39392	1.11324e-05	0.000491312	PIK3R3				ENSG00000100764	2502.85	-0.885742	0.353852	-2.50314	0.0123096	0.0842679	PSMC1	2502.85	-1.45192	0.355185	-4.08777	4.35533e-05	0.000561968	PSMC1
ENSG00000117479	1739.08	-1.22101	0.335242	-3.64218	0.000270339	0.00442848	SLC19A2	1739.08	-1.13766	0.334471	-3.40136	0.000670507	0.0130035	SLC19A2				ENSG00000101003	3179.01	-1.17048	0.47306	-2.47429	0.0133502	0.0892811	GINS1	3179.01	-2.03922	0.47384	-4.30359	1.68052e-05	0.000254747	GINS1
ENSG00000117523	9618.01	-1.08156	0.309364	-3.49607	0.000472163	0.00686921	PRRC2C	9618.01	-1.09629	0.309231	-3.54522	0.000392281	0.00871771	PRRC2C				ENSG00000101096	380.448	-1.81346	0.853524	-2.12467	0.0336139	0.16961	NFATC2	380.448	-1.72306	0.854574	-2.01628	0.0437711	0.140775	NFATC2
ENSG00000117528	7707.91	-1.30448	0.251166	-5.19369	2.06164e-07	1.1463e-05	ABCD3	7707.91	-0.61125	0.250827	-2.43694	0.0148121	0.122055	ABCD3				ENSG00000101158	3377.18	-0.815935	0.361439	-2.25747	0.023979	0.13418	NELFCD	3377.18	-0.818233	0.361885	-2.26103	0.0237576	0.0891828	NELFCD
ENSG00000117592	11741	-0.829455	0.218259	-3.80032	0.000144511	0.00275398	PRDX6	11741	-1.27588	0.21815	-5.84866	4.95551e-09	6.58368e-07	PRDX6				ENSG00000101182	9725.72	-0.669351	0.30845	-2.17005	0.0300033	0.156574	PSMA7	9725.72	-0.695453	0.308632	-2.25334	0.0242375	0.090575	PSMA7
ENSG00000117593	3677	-1.07722	0.388587	-2.77215	0.00556875	0.0440288	DARS2	3677	-1.12838	0.388279	-2.90611	0.00365947	0.0458751	DARS2				ENSG00000101247	1911.28	-0.713472	0.312826	-2.28074	0.0225641	0.128472	NDUFAF5	1911.28	-0.994035	0.313451	-3.17126	0.00151781	0.0103628	NDUFAF5
ENSG00000117650	3136.52	-1.56335	0.450526	-3.47006	0.000520343	0.00743581	NEK2	3136.52	-1.56947	0.450034	-3.48745	0.000487641	0.0102004	NEK2				ENSG00000101349	563.573	-6.229	1.04469	-5.96252	2.48377e-09	1.72088e-07	PAK7	563.573	-5.82815	1.04604	-5.57162	2.52386e-08	8.63089e-07	PAK7
ENSG00000117697	2733.85	-0.717986	0.245716	-2.92202	0.00347774	0.0311413	NSL1	2733.85	-0.953541	0.24523	-3.88836	0.000100925	0.00301071	NSL1				ENSG00000101407	3150.75	-0.620481	0.264729	-2.34384	0.0190866	0.11451	TTI1	3150.75	-0.737948	0.265294	-2.78163	0.00540869	0.0286622	TTI1
ENSG00000117724	17045.5	-2.56206	0.466906	-5.48731	4.08098e-08	2.76102e-06	CENPF	17045.5	-2.17352	0.466796	-4.65625	3.22025e-06	0.000179263	CENPF				ENSG00000101447	3398.34	-1.94568	0.466463	-4.17114	3.03082e-05	0.000714698	FAM83D	3398.34	-3.2774	0.468572	-6.99445	2.66305e-12	2.06063e-10	FAM83D
ENSG00000118193	3949.3	-2.30089	0.53728	-4.28247	1.84828e-05	0.000532206	KIF14	3949.3	-1.81921	0.536862	-3.38859	0.000702518	0.0135529	KIF14				ENSG00000101638	11.3838	-2.44983	0.76777	-3.19083	0.00141863	0.0168341	ST8SIA5	11.3838	-1.59793	0.75068	-2.12864	0.033284	0.115014	ST8SIA5
ENSG00000118514	116.634	-3.15465	0.627236	-5.02944	4.91908e-07	2.44631e-05	ALDH8A1	116.634	-1.47702	0.58657	-2.51806	0.0118002	0.104336	ALDH8A1				ENSG00000101871	5427.69	-1.10152	0.390268	-2.82248	0.00476542	0.0423969	MID1	5427.69	-1.66244	0.390639	-4.2557	2.08396e-05	0.000307729	MID1
ENSG00000118515	3106.41	-1.69816	0.529929	-3.2045	0.00135297	0.0153253	SGK1	3106.41	-1.1074	0.528188	-2.0966	0.0360288	0.219737	SGK1				ENSG00000101997	258.571	-1.04102	0.293866	-3.5425	0.000396348	0.00613174	CCDC22	258.571	-1.16527	0.303414	-3.84054	0.000122763	0.00132914	CCDC22
ENSG00000118520	17.5664	-3.934	1.35245	-2.90879	0.00362829	0.0320752	ARG1	17.5664	-2.65791	1.2417	-2.14054	0.0323112	0.204015	ARG1				ENSG00000102010	707.749	-0.72194	0.298684	-2.41707	0.0156461	0.0997682	BMX	707.749	-1.40367	0.302453	-4.64096	3.46793e-06	6.6177e-05	BMX
ENSG00000118579	3374.48	-0.752172	0.142025	-5.29607	1.18324e-07	7.13518e-06	MED28	3374.48	-0.652156	0.141461	-4.61014	4.02393e-06	0.000214726	MED28				ENSG00000102038	7929.39	-1.2826	0.338496	-3.78911	0.000151188	0.00283604	SMARCA1	7929.39	-1.46791	0.338704	-4.33389	1.46496e-05	0.000226074	SMARCA1
ENSG00000119042	535.116	-1.46738	0.68337	-2.14727	0.0317718	0.152036	SATB2	535.116	-3.06984	0.688926	-4.45597	8.35129e-06	0.000387549	SATB2				ENSG00000102069	216.366	-0.805543	0.379202	-2.12431	0.0336441	0.169684	NA	216.366	-1.67088	0.389431	-4.29057	1.78215e-05	0.000268519	NA
ENSG00000119285	11903.2	-0.71005	0.348213	-2.03913	0.0414372	0.180191	HEATR1	11903.2	-1.13294	0.348153	-3.25415	0.00113732	0.0192345	HEATR1				ENSG00000102098	726.152	-2.13908	0.373611	-5.72542	1.03181e-08	6.15599e-07	SCML2	726.152	-2.42023	0.376769	-6.42364	1.33051e-10	7.49902e-09	SCML2
ENSG00000119927	322.123	-2.44531	0.836596	-2.92293	0.00346758	0.0310949	GPAM	322.123	-4.16444	0.856782	-4.86057	1.17051e-06	7.56109e-05	GPAM				ENSG00000102174	191.845	-1.46545	0.625434	-2.34308	0.019125	0.114677	PHEX	191.845	-1.28189	0.630163	-2.03422	0.0419291	0.136485	PHEX
ENSG00000120054	107.507	-3.70756	0.496649	-7.46515	8.32051e-14	2.16377e-11	CPN1	107.507	-2.85024	0.474619	-6.00533	1.9094e-09	2.81217e-07	CPN1				ENSG00000102393	1947.61	-1.01354	0.340798	-2.97401	0.00293938	0.0293073	GLA	1947.61	-1.47272	0.341922	-4.30717	1.65357e-05	0.000250939	GLA
ENSG00000120333	1252.26	-0.793594	0.184283	-4.3064	1.65935e-05	0.000488509	MRPS14	1252.26	-1.13488	0.183312	-6.191	5.97823e-10	9.8142e-08	MRPS14				ENSG00000102466	69.5258	-1.56286	0.511689	-3.05432	0.00225574	0.0238668	FGF14	69.5258	-1.58004	0.523977	-3.01547	0.00256582	0.0158402	FGF14
ENSG00000120334	1350.29	-1.4679	0.377362	-3.88989	0.000100289	0.00204099	CENPL	1350.29	-1.46572	0.376066	-3.89751	9.71865e-05	0.00291945	CENPL				ENSG00000102554	1596.85	-0.994383	0.421627	-2.35844	0.0183518	0.111267	KLF5	1596.85	-1.46023	0.422262	-3.45812	0.000543965	0.00450841	KLF5
ENSG00000120664	24.1135	-1.65249	0.61571	-2.68387	0.00727757	0.0532716	SPG20-AS1	24.1135	-3.26977	0.658449	-4.96587	6.83941e-07	4.79019e-05	SPG20-AS1				ENSG00000102743	601.129	-0.857569	0.318402	-2.69335	0.0070738	0.0567798	SLC25A15	601.129	-0.83709	0.319814	-2.61743	0.00885944	0.0419568	SLC25A15
ENSG00000120694	9527.05	-1.16157	0.502106	-2.3134	0.0207004	0.112209	HSPH1	9527.05	-1.72206	0.502057	-3.43002	0.000603541	0.0120493	HSPH1				ENSG00000102755	478.411	-2.64084	1.19841	-2.20362	0.0275511	0.148031	FLT1	478.411	-2.9739	1.21009	-2.45759	0.0139872	0.0595952	FLT1
ENSG00000120696	682.744	-0.840182	0.258142	-3.25473	0.00113502	0.013474	KBTBD7	682.744	-0.867322	0.255711	-3.3918	0.000694347	0.0134154	KBTBD7				ENSG00000102879	37.3221	-2.52003	0.9838	-2.56152	0.0104214	0.0750494	CORO1A	37.3221	-4.22928	1.13161	-3.73739	0.000185944	0.0018767	CORO1A
ENSG00000120802	12469.5	-1.00327	0.317352	-3.16138	0.00157025	0.0170886	TMPO	12469.5	-0.668438	0.317191	-2.10737	0.0350854	0.215811	TMPO				ENSG00000102900	4835.17	-0.943751	0.337555	-2.79585	0.00517639	0.0452565	NUP93	4835.17	-0.982219	0.337842	-2.90733	0.00364525	0.020898	NUP93
ENSG00000120948	5209.81	-0.850974	0.343891	-2.47455	0.0133405	0.082587	TARDBP	5209.81	-0.734381	0.343648	-2.13702	0.0325967	0.205315	TARDBP				ENSG00000102967	643.354	-1.06817	0.334705	-3.19139	0.00141592	0.0168175	DHODH	643.354	-0.99245	0.336425	-2.94999	0.00317782	0.0188209	DHODH
ENSG00000121101	154.759	-2.94647	0.615989	-4.78332	1.72421e-06	7.15031e-05	TEX14	154.759	-2.23844	0.604712	-3.70166	0.000214193	0.00545514	TEX14				ENSG00000102978	3553.61	-0.854734	0.284979	-2.99929	0.0027061	0.0275244	POLR2C	3553.61	-0.879864	0.285352	-3.08343	0.00204627	0.013231	POLR2C
ENSG00000121211	631.256	-2.30848	0.475089	-4.85904	1.17955e-06	5.09473e-05	MND1	631.256	-1.07347	0.467087	-2.29822	0.0215492	0.154624	MND1				ENSG00000103035	6782.53	-0.771735	0.18056	-4.27411	1.91904e-05	0.000487785	PSMD7	6782.53	-1.06089	0.18093	-5.86356	4.53038e-09	1.84173e-07	PSMD7
ENSG00000121390	3981.58	-1.43609	0.266098	-5.39683	6.78298e-08	4.37564e-06	PSPC1	3981.58	-1.14562	0.265359	-4.31724	1.57991e-05	0.00066537	PSPC1				ENSG00000103091	2119.05	-0.680151	0.28947	-2.34964	0.0187917	0.113242	WDR59	2119.05	-0.83025	0.289988	-2.86305	0.00419583	0.0234508	WDR59
ENSG00000121579	10540	-1.12406	0.335421	-3.35118	0.000804679	0.010452	NAA50	10540	-0.862207	0.335281	-2.5716	0.0101231	0.0937523	NAA50				ENSG00000103194	4610.55	-0.652347	0.30397	-2.14609	0.0318654	0.163053	USP10	4610.55	-1.05332	0.304362	-3.46074	0.000538691	0.00447147	USP10
ENSG00000121621	3043.62	-2.18311	0.485043	-4.50086	6.76806e-06	0.000228331	KIF18A	3043.62	-1.70569	0.484237	-3.52243	0.000427614	0.00926161	KIF18A				ENSG00000103202	1208.73	-0.694259	0.29363	-2.3644	0.0180594	0.110117	NME4	1208.73	-0.918245	0.295318	-3.10934	0.00187505	0.0123405	NME4
ENSG00000121671	1061.71	-1.03876	0.455053	-2.28271	0.0224472	0.118929	CRY2	1061.71	-1.33677	0.454193	-2.94317	0.00324875	0.0418248	CRY2				ENSG00000103342	10580.8	-0.724467	0.249419	-2.90462	0.00367701	0.0348424	GSPT1	10580.8	-1.14477	0.249609	-4.58626	4.51249e-06	8.311e-05	GSPT1
ENSG00000121691	3537.2	-1.05435	0.278339	-3.78801	0.000151857	0.00286338	CAT	3537.2	-0.989938	0.277883	-3.56243	0.000367443	0.00831472	CAT				ENSG00000103356	2026.17	-0.847085	0.321049	-2.63849	0.00832753	0.0636174	EARS2	2026.17	-0.787148	0.321602	-2.44759	0.0143816	0.0608217	EARS2
ENSG00000121848	4665.51	-0.872016	0.207565	-4.20116	2.65551e-05	0.000730118	NA	4665.51	-0.906425	0.207145	-4.37579	1.20991e-05	0.000530344	NA				ENSG00000103449	134.92	-7.51056	0.854047	-8.79408	1.44226e-18	4.08491e-16	SALL1	134.92	-8.15538	1.02436	-7.96142	1.70083e-15	2.14696e-13	SALL1
ENSG00000122565	9964.04	-1.06173	0.331542	-3.2024	0.00136288	0.0153886	CBX3	9964.04	-1.09723	0.331448	-3.31041	0.000931604	0.0165693	CBX3				ENSG00000103460	1020.7	-1.44788	0.47953	-3.01938	0.00253295	0.0262502	TOX3	1020.7	-1.32587	0.47994	-2.76257	0.00573489	0.0299962	TOX3
ENSG00000122566	20309.6	-1.20083	0.359996	-3.33566	0.00085096	0.0108945	HNRNPA2B1	20309.6	-0.857305	0.359924	-2.38191	0.0172233	0.134641	HNRNPA2B1				ENSG00000103485	2941.08	-1.28077	0.605891	-2.11386	0.0345272	0.172462	QPRT	2941.08	-1.60544	0.606648	-2.6464	0.00813527	0.0391843	QPRT
ENSG00000122779	5058.44	-1.34495	0.225355	-5.96813	2.39991e-09	2.34956e-07	TRIM24	5058.44	-0.812507	0.224877	-3.61311	0.000302542	0.00718685	TRIM24				ENSG00000103550	2381.25	-0.604559	0.298916	-2.02251	0.0431242	0.198634	KNOP1	2381.25	-1.00442	0.299583	-3.35272	0.000800225	0.00615378	KNOP1
ENSG00000122787	32.362	-2.52757	0.426557	-5.92551	3.11334e-09	2.933e-07	AKR1D1	32.362	-2.08406	0.379797	-5.48731	4.08108e-08	4.19067e-06	AKR1D1				ENSG00000103707	825.639	-0.831565	0.181818	-4.5736	4.7941e-06	0.000148514	MTFMT	825.639	-1.0758	0.185122	-5.81132	6.19813e-09	2.44463e-07	MTFMT
ENSG00000123104	2687.61	-1.50258	0.384988	-3.90294	9.50323e-05	0.00195588	ITPR2	2687.61	-1.13966	0.384019	-2.96771	0.0030003	0.0393936	ITPR2				ENSG00000103811	942.554	-2.99939	0.51056	-5.87471	4.23585e-09	2.81378e-07	CTSH	942.554	-3.16535	0.513962	-6.15872	7.33357e-10	3.56172e-08	CTSH
ENSG00000123179	1141.07	-1.11782	0.322266	-3.46861	0.00052316	0.00745898	EBPL	1141.07	-0.905266	0.319006	-2.83777	0.00454297	0.0533685	EBPL				ENSG00000103876	1274.12	-0.602118	0.22708	-2.65157	0.0080119	0.0618816	FAH	1274.12	-0.805622	0.229292	-3.51352	0.000442219	0.0038128	FAH
ENSG00000123342	56.1223	-2.63432	1.06496	-2.47364	0.0133745	0.0826312	MMP19	56.1223	-3.33271	1.06032	-3.14313	0.00167154	0.0256595	MMP19				ENSG00000103966	4098.35	-0.772708	0.385547	-2.00419	0.0450499	0.204134	EHD4	4098.35	-0.778676	0.385781	-2.01844	0.0435452	0.140262	EHD4
ENSG00000123444	1449.33	-1.06369	0.392009	-2.71344	0.00665879	0.0499101	KBTBD4	1449.33	-0.879134	0.390764	-2.24978	0.0244627	0.169035	KBTBD4				ENSG00000104044	140.765	-2.98164	0.718212	-4.15148	3.30337e-05	0.00076842	OCA2	140.765	-2.90388	0.731456	-3.97	7.18713e-05	0.000857074	OCA2
ENSG00000123473	2667.53	-1.86073	0.405086	-4.59343	4.36021e-06	0.000157302	STIL	2667.53	-1.40628	0.403918	-3.48159	0.000498441	0.0103727	STIL				ENSG00000104129	517.992	-0.595815	0.146311	-4.07225	4.6562e-05	0.00103635	DNAJC17	517.992	-0.688811	0.153441	-4.48908	7.15303e-06	0.000122921	DNAJC17
ENSG00000123485	5018.16	-1.95292	0.422483	-4.62249	3.79159e-06	0.000140233	HJURP	5018.16	-1.3873	0.421828	-3.28879	0.00100618	0.0175463	HJURP				ENSG00000104131	3576.3	-0.676173	0.291555	-2.3192	0.0203844	0.120226	EIF3J	3576.3	-0.831889	0.291996	-2.84897	0.00438606	0.0242713	EIF3J
ENSG00000123561	34.3262	-7.26301	1.0865	-6.6848	2.31244e-11	3.58621e-09	SERPINA7	34.3262	-3.71097	0.744622	-4.9837	6.23809e-07	4.40495e-05	SERPINA7				ENSG00000104147	758.644	-1.55657	0.419491	-3.71062	0.000206752	0.00365271	OIP5	758.644	-2.39335	0.423615	-5.64984	1.606e-08	5.819e-07	OIP5
ENSG00000123684	10502.4	-1.20063	0.290398	-4.13442	3.55846e-05	0.000910215	LPGAT1	10502.4	-1.04664	0.290196	-3.60667	0.000310151	0.00732707	LPGAT1				ENSG00000104267	513.219	-3.13443	1.36305	-2.29957	0.0214727	0.124354	CA2	513.219	-5.16617	1.36545	-3.78348	0.000154649	0.00161135	CA2
ENSG00000123975	4647.19	-2.04685	0.399683	-5.12118	3.03635e-07	1.63367e-05	CKS2	4647.19	-1.44234	0.398797	-3.61674	0.000298337	0.00713243	CKS2				ENSG00000104290	402.861	-2.57881	0.598477	-4.30895	1.64033e-05	0.000427482	FZD3	402.861	-3.01933	0.613937	-4.91798	8.74414e-07	2.01446e-05	FZD3
ENSG00000123983	13816.5	-1.34905	0.340251	-3.96486	7.34404e-05	0.00160687	ACSL3	13816.5	-0.869343	0.340127	-2.55594	0.0105901	0.0964828	ACSL3				ENSG00000104299	1077.27	-0.80738	0.244132	-3.30714	0.000942521	0.012325	INTS9	1077.27	-0.953926	0.245465	-3.8862	0.000101824	0.00113844	INTS9
ENSG00000124097	897.627	-0.91369	0.403981	-2.26172	0.023715	0.123916	NA	897.627	-1.19292	0.402924	-2.96067	0.00306973	0.0400773	NA				ENSG00000104325	2421.64	-1.4767	0.310878	-4.7501	2.03314e-06	6.97764e-05	DECR1	2421.64	-2.14277	0.312569	-6.85536	7.11336e-12	5.14114e-10	DECR1
ENSG00000124207	17326.9	-1.35647	0.338639	-4.00564	6.18502e-05	0.00140244	CSE1L	17326.9	-0.963687	0.338497	-2.84696	0.00441393	0.0523537	CSE1L				ENSG00000104341	9026.82	-0.886596	0.239096	-3.70811	0.000208809	0.00367864	LAPTM4B	9026.82	-0.986755	0.239392	-4.12192	3.75722e-05	0.00050106	LAPTM4B
ENSG00000124399	520.676	-1.03736	0.221699	-4.67914	2.88083e-06	0.000111331	NA	520.676	-0.648122	0.216089	-2.99933	0.00270578	0.0364537	NA				ENSG00000104356	1757.25	-1.8981	0.445797	-4.25777	2.06474e-05	0.000519693	POP1	1757.25	-2.9031	0.447815	-6.48281	9.00286e-11	5.26937e-09	POP1
ENSG00000124635	2798.59	-1.81026	0.593834	-3.04843	0.00230038	0.0227442	HIST1H2BJ	2798.59	-1.60425	0.593094	-2.70488	0.00683292	0.0718237	HIST1H2BJ				ENSG00000104412	1951.77	-0.762512	0.380373	-2.00464	0.0450013	0.204022	EMC2	1951.77	-0.851713	0.380897	-2.23607	0.0253469	0.093736	EMC2
ENSG00000124693	5426	-1.67597	0.636329	-2.63382	0.00844305	0.0595257	NA	5426	-1.32018	0.636062	-2.07556	0.0379351	0.226854	NA				ENSG00000104490	1036.57	-3.02087	0.61693	-4.89662	9.74977e-07	3.68461e-05	NCALD	1036.57	-2.68051	0.617813	-4.33871	1.43321e-05	0.00022155	NCALD
ENSG00000124789	9312.23	-1.18803	0.277006	-4.28883	1.79616e-05	0.000521409	NUP153	9312.23	-0.724216	0.276807	-2.61632	0.00888835	0.0860587	NUP153				ENSG00000104524	279.947	-1.8051	0.643901	-2.80338	0.00505704	0.044424	PYCRL	279.947	-1.63691	0.646166	-2.53326	0.0113006	0.0505631	PYCRL
ENSG00000125046	68.5176	-1.72229	0.462701	-3.72224	0.00019746	0.00349454	SSUH2	68.5176	-1.61213	0.445496	-3.61872	0.000296061	0.0070983	SSUH2				ENSG00000104611	2717.35	-0.675531	0.284321	-2.37595	0.0175039	0.107672	SH2D4A	2717.35	-1.09377	0.284746	-3.84123	0.000122421	0.00132596	SH2D4A
ENSG00000125730	6242.45	-2.50845	1.05555	-2.37643	0.0174809	0.0996685	C3	6242.45	-4.01157	1.05563	-3.80016	0.000144602	0.00398909	C3				ENSG00000104635	11945.2	-1.11116	0.300659	-3.69574	0.000219248	0.00382593	SLC39A14	11945.2	-1.30457	0.300747	-4.33776	1.43943e-05	0.000222385	SLC39A14
ENSG00000126787	4556.39	-2.27725	0.495693	-4.59408	4.34667e-06	0.000157098	DLGAP5	4556.39	-1.31292	0.495014	-2.65229	0.00799485	0.0797277	DLGAP5				ENSG00000104687	9196.32	-1.06779	0.440048	-2.42652	0.0152443	0.0980547	GSR	9196.32	-1.13279	0.440138	-2.57372	0.0100613	0.0461406	GSR
ENSG00000126882	32.9539	-1.60774	0.738197	-2.17793	0.0294115	0.143916	FAM78A	32.9539	-2.10772	0.729871	-2.8878	0.00387951	0.0480723	FAM78A				ENSG00000104760	1515.16	-2.98687	0.842502	-3.54524	0.000392257	0.00608305	FGL1	1515.16	-4.68973	0.857237	-5.47075	4.48137e-08	1.44927e-06	FGL1
ENSG00000127080	1187.68	-0.682114	0.279466	-2.44078	0.0146557	0.0882061	IPPK	1187.68	-0.78706	0.277843	-2.83275	0.00461489	0.0539748	IPPK				ENSG00000104889	1458.58	-0.63572	0.29648	-2.14422	0.032015	0.163559	RNASEH2A	1458.58	-1.00634	0.297949	-3.37755	0.000731359	0.00573038	RNASEH2A
ENSG00000127084	38.5433	-2.55382	0.616615	-4.14167	3.44783e-05	0.000890166	FGD3	38.5433	-1.48956	0.529185	-2.81481	0.00488054	0.0562572	FGD3				ENSG00000105011	1080.7	-1.31896	0.440454	-2.99455	0.00274852	0.0277806	ASF1B	1080.7	-2.12666	0.444097	-4.78872	1.67853e-06	3.55278e-05	ASF1B
ENSG00000127990	3874.03	-1.00357	0.314804	-3.18793	0.00143295	0.0160133	SGCE	3874.03	-0.842549	0.314068	-2.6827	0.0073031	0.0750519	SGCE				ENSG00000105088	192.729	-3.27281	0.864997	-3.78361	0.00015457	0.00288269	OLFM2	192.729	-3.24693	0.877649	-3.69958	0.00021596	0.0021218	OLFM2
ENSG00000128011	33.0079	-2.58545	0.686756	-3.76473	0.00016673	0.00307104	LRFN1	33.0079	-1.13466	0.520833	-2.17855	0.0293654	0.191903	LRFN1				ENSG00000105202	3981.98	-0.866343	0.356931	-2.4272	0.015216	0.097945	FBL	3981.98	-0.825029	0.357251	-2.30938	0.0209224	0.0806966	FBL
ENSG00000128805	224.112	-2.61427	0.759405	-3.44253	0.000576307	0.00805571	ARHGAP22	224.112	-2.21146	0.720947	-3.06744	0.00215898	0.0307264	ARHGAP22				ENSG00000105248	646.109	-0.596636	0.292368	-2.04071	0.04128	0.193284	CCDC94	646.109	-0.683367	0.294627	-2.31943	0.0203717	0.0791071	CCDC94
ENSG00000128944	3637.31	-2.00406	0.451517	-4.4385	9.05886e-06	0.000292189	KNSTRN	3637.31	-1.24784	0.450765	-2.76827	0.0056354	0.0624986	KNSTRN				ENSG00000105379	981.882	-1.77845	0.609543	-2.91768	0.00352652	0.0338201	ETFB	981.882	-1.35687	0.610055	-2.22417	0.0261367	0.0959314	ETFB
ENSG00000129084	791.621	-0.800587	0.317981	-2.51772	0.0118119	0.0759031	PSMA1	791.621	-0.706915	0.316427	-2.23406	0.0254793	0.173548	PSMA1				ENSG00000105398	241.895	-6.21307	0.745905	-8.32957	8.1134e-17	1.90104e-14	SULT2A1	241.895	-8.64687	0.94923	-9.10935	8.28765e-20	1.92386e-17	SULT2A1
ENSG00000129173	836.029	-3.26139	0.680511	-4.79257	1.64661e-06	6.8627e-05	E2F8	836.029	-2.12502	0.673479	-3.15528	0.00160344	0.0249559	E2F8				ENSG00000105523	22.3205	-2.60939	0.737167	-3.53975	0.000400508	0.00617756	FAM83E	22.3205	-1.52445	0.724608	-2.10382	0.0353939	0.120361	FAM83E
ENSG00000129195	1595.97	-1.95409	0.490349	-3.98509	6.7455e-05	0.00150631	FAM64A	1595.97	-1.29616	0.488814	-2.65165	0.00800983	0.0797395	FAM64A				ENSG00000105556	518.383	-0.731579	0.258623	-2.82875	0.00467303	0.0418059	MIER2	518.383	-0.602379	0.261502	-2.30353	0.0212491	0.0816918	MIER2
ENSG00000129810	1291.66	-2.3653	0.35678	-6.62958	3.36636e-11	5.00245e-09	SGOL1	1291.66	-1.68249	0.354354	-4.74804	2.05394e-06	0.000122259	SGOL1				ENSG00000105717	75.4309	-0.715183	0.337707	-2.11776	0.0341952	0.171479	PBX4	75.4309	-1.24667	0.383135	-3.25386	0.0011385	0.00826698	PBX4
ENSG00000130038	105.073	-2.97419	1.03343	-2.87799	0.0040022	0.034406	CRACR2A	105.073	-5.78894	1.05586	-5.48269	4.18905e-08	4.26753e-06	CRACR2A				ENSG00000105784	141.821	-0.936992	0.411922	-2.27468	0.0229249	0.129894	RUNDC3B	141.821	-0.828573	0.415808	-1.99268	0.0462963	0.146964	RUNDC3B
ENSG00000130528	7.99441	-2.67473	0.787226	-3.39767	0.000679627	0.00915274	HRC	7.99441	-2.22789	0.71263	-3.12629	0.00177025	0.0266043	HRC				ENSG00000105866	1896.73	-1.24871	0.342226	-3.6488	0.000263464	0.00445279	SP4	1896.73	-1.24238	0.342939	-3.62275	0.000291487	0.00272599	SP4
ENSG00000130829	1099.56	-1.58367	0.749317	-2.11349	0.0345592	0.160009	DUSP9	1099.56	-1.65724	0.748257	-2.2148	0.0267735	0.179938	DUSP9				ENSG00000105877	707.678	-2.51191	0.64501	-3.89436	9.84569e-05	0.00197174	DNAH11	707.678	-3.37595	0.646949	-5.21826	1.80615e-07	4.94246e-06	DNAH11
ENSG00000130935	4424.62	-0.867602	0.373806	-2.32099	0.0202872	0.110697	NOL11	4424.62	-0.787111	0.373535	-2.1072	0.0351006	0.215811	NOL11				ENSG00000106078	1524.83	-0.966195	0.402925	-2.39795	0.016487	0.103491	COBL	1524.83	-3.11531	0.406512	-7.6635	1.80929e-14	1.97505e-12	COBL
ENSG00000131089	810.229	-0.919089	0.28119	-3.26858	0.0010809	0.0130114	ARHGEF9	810.229	-4.45664	0.330648	-13.4785	2.09266e-41	1.34841e-37	ARHGEF9				ENSG00000106268	538.04	-0.896936	0.336037	-2.66916	0.00760413	0.0597345	NUDT1	538.04	-0.772552	0.338895	-2.27962	0.0226301	0.0857995	NUDT1
ENSG00000131747	23561.8	-2.0453	0.564493	-3.62326	0.000290915	0.00470077	TOP2A	23561.8	-1.28492	0.56443	-2.27649	0.0228164	0.160939	TOP2A				ENSG00000106327	29.8335	-3.91891	0.823817	-4.75702	1.96475e-06	6.75195e-05	TFR2	29.8335	-3.93507	0.877999	-4.48186	7.39938e-06	0.00012644	TFR2
ENSG00000131778	3556.58	-1.08725	0.328589	-3.30884	0.00093684	0.0117352	CHD1L	3556.58	-1.16113	0.3282	-3.53786	0.000403384	0.00889378	CHD1L				ENSG00000106351	1354.03	-1.0703	0.383322	-2.79216	0.00523576	0.0456672	AGFG2	1354.03	-1.78511	0.384406	-4.6438	3.42056e-06	6.55217e-05	AGFG2
ENSG00000132153	2432.71	-0.742496	0.32556	-2.28067	0.0225678	0.119375	DHX30	2432.71	-1.00184	0.324848	-3.08403	0.00204219	0.0294217	DHX30				ENSG00000106384	86.8569	-3.05298	0.364039	-8.38641	5.01228e-17	1.19617e-14	MOGAT3	86.8569	-4.2852	0.426592	-10.0452	9.64779e-24	3.67045e-21	MOGAT3
ENSG00000132164	468.932	-4.00771	0.708503	-5.65659	1.54413e-08	1.17171e-06	SLC6A11	468.932	-8.23884	0.780285	-10.5588	4.62714e-26	7.01529e-23	SLC6A11				ENSG00000106399	1395.15	-0.942041	0.303406	-3.10489	0.0019035	0.0210111	RPA3	1395.15	-1.54033	0.305899	-5.03541	4.76818e-07	1.18736e-05	RPA3
ENSG00000132388	5232.52	-1.01843	0.216291	-4.70864	2.4938e-06	9.85091e-05	UBE2G1	5232.52	-0.756092	0.215891	-3.5022	0.000461434	0.00979654	UBE2G1				ENSG00000106511	16.7772	-2.10671	0.747307	-2.81907	0.00481631	0.0427572	MEOX2	16.7772	-1.6199	0.751341	-2.15601	0.0310826	0.109507	MEOX2
ENSG00000132464	39.3505	-2.39313	0.66208	-3.61457	0.000300848	0.00482072	ENAM	39.3505	-1.7386	0.636079	-2.7333	0.00627024	0.0676189	ENAM				ENSG00000106565	223.432	-5.37746	1.43314	-3.75222	0.000175274	0.0031971	TMEM176B	223.432	-4.76368	1.43331	-3.32354	0.000888815	0.00672182	TMEM176B
ENSG00000132541	1023.19	-1.01403	0.387382	-2.61765	0.00885365	0.0617061	RIDA	1023.19	-0.827196	0.385903	-2.14354	0.03207	0.203057	RIDA				ENSG00000106785	593.911	-1.74539	0.387792	-4.50085	6.76827e-06	0.000200512	TRIM14	593.911	-2.73164	0.396952	-6.88154	5.92107e-12	4.35994e-10	TRIM14
ENSG00000132677	17.015	-2.64665	0.693749	-3.815	0.000136185	0.00263351	RHBG	17.015	-2.53768	0.626728	-4.04909	5.14171e-05	0.00173232	RHBG				ENSG00000106789	914.71	-1.48621	0.374011	-3.9737	7.07637e-05	0.0014962	CORO2A	914.71	-1.70843	0.376284	-4.54025	5.6187e-06	0.000100331	CORO2A
ENSG00000132680	3045.57	-0.783968	0.254459	-3.08093	0.00206357	0.0209333	KIAA0907	3045.57	-0.958009	0.253959	-3.7723	0.000161751	0.00436086	KIAA0907				ENSG00000106803	3205.77	-0.688965	0.222734	-3.09322	0.00197996	0.0216418	SEC61B	3205.77	-1.07233	0.22346	-4.79874	1.59668e-06	3.41156e-05	SEC61B
ENSG00000132855	808.796	-4.23937	0.488326	-8.68145	3.90769e-18	2.12077e-15	ANGPTL3	808.796	-2.42356	0.478646	-5.06337	4.1191e-07	3.08621e-05	ANGPTL3				ENSG00000106804	6602.45	-2.24739	0.726307	-3.09427	0.00197296	0.021602	C5	6602.45	-2.87541	0.726432	-3.95827	7.54944e-05	0.000892894	C5
ENSG00000132967	3101.53	-1.03811	0.403779	-2.57097	0.0101413	0.0681683	NA	3101.53	-1.22872	0.403421	-3.04575	0.00232104	0.0324241	NA				ENSG00000106927	7794.2	-6.013	0.798946	-7.52616	5.22531e-14	7.96907e-12	AMBP	7794.2	-8.76712	0.809456	-10.8309	2.45775e-27	1.34645e-24	AMBP
ENSG00000133026	10577.2	-0.867309	0.260069	-3.33492	0.000853228	0.0109179	MYH10	10577.2	-0.723261	0.259944	-2.78237	0.00539635	0.0606037	MYH10				ENSG00000107099	327.976	-3.40123	0.495155	-6.86902	6.46433e-12	7.03003e-10	DOCK8	327.976	-3.61686	0.524853	-6.8912	5.53232e-12	4.10681e-10	DOCK8
ENSG00000133107	1986.84	-3.04348	1.20488	-2.52597	0.0115379	0.0746424	TRPC4	1986.84	-2.36432	1.20309	-1.96521	0.0493896	0.267997	TRPC4				ENSG00000107362	1268.85	-0.663968	0.196483	-3.37926	0.00072682	0.00995381	ABHD17B	1268.85	-1.14796	0.198465	-5.78421	7.28537e-09	2.82264e-07	ABHD17B
ENSG00000133119	3125.72	-2.02334	0.454773	-4.44911	8.62253e-06	0.000280654	RFC3	3125.72	-1.65665	0.453711	-3.65133	0.000260887	0.00639174	RFC3				ENSG00000107738	657.488	-1.3218	0.445251	-2.96866	0.00299101	0.0297416	C10orf54	657.488	-1.33449	0.447073	-2.98494	0.00283632	0.017173	C10orf54
ENSG00000133636	6119.26	-5.05692	0.504416	-10.0253	1.18023e-23	1.7332e-20	NTS	6119.26	-7.1094	0.507831	-13.9995	1.56878e-44	1.35473e-40	NTS				ENSG00000107957	864.195	-4.94525	0.858978	-5.75714	8.55527e-09	5.28786e-07	SH3PXD2A	864.195	-3.8583	0.854169	-4.51701	6.27175e-06	0.000110124	SH3PXD2A
ENSG00000133703	3587.75	-0.699884	0.208639	-3.35452	0.000795033	0.0103482	KRAS	3587.75	-0.75418	0.208147	-3.62329	0.000290875	0.00700001	KRAS				ENSG00000107984	10181.8	-2.12642	1.03266	-2.05916	0.0394788	0.187782	DKK1	10181.8	-3.08614	1.03315	-2.98712	0.00281616	0.0170853	DKK1
ENSG00000134057	11936.6	-2.03779	0.487285	-4.18193	2.89039e-05	0.000780658	CCNB1	11936.6	-1.28005	0.486974	-2.62858	0.00857417	0.0841521	CCNB1				ENSG00000108239	1940.89	-1.08104	0.4014	-2.69317	0.0070777	0.0567935	TBC1D12	1940.89	-1.32448	0.402066	-3.29418	0.000987086	0.00736737	TBC1D12
ENSG00000134072	551.217	-0.61667	0.308842	-1.99672	0.0458557	0.192893	CAMK1	551.217	-0.618401	0.306202	-2.01959	0.0434264	0.246808	CAMK1				ENSG00000108244	2832.65	-4.9339	0.801908	-6.1527	7.61731e-10	5.80854e-08	KRT23	2832.65	-5.69138	0.839599	-6.77869	1.2127e-11	8.44296e-10	KRT23
ENSG00000134222	932.737	-1.58065	0.479899	-3.2937	0.000988772	0.0122177	PSRC1	932.737	-1.28335	0.477463	-2.68785	0.00719129	0.0744072	PSRC1				ENSG00000108294	5444.2	-0.998204	0.235514	-4.2384	2.25116e-05	0.000554697	NA	5444.2	-1.3991	0.236241	-5.92236	3.17355e-09	1.32717e-07	NA
ENSG00000134375	5029.49	-0.790889	0.352711	-2.24231	0.0249411	0.128621	TIMM17A	5029.49	-1.10566	0.3525	-3.13662	0.0017091	0.0260037	TIMM17A				ENSG00000108344	5340.4	-1.11931	0.224171	-4.99311	5.94141e-07	2.37049e-05	PSMD3	5340.4	-1.11317	0.224647	-4.95517	7.22675e-07	1.70798e-05	PSMD3
ENSG00000134571	14.674	-5.26259	1.00605	-5.23095	1.68637e-07	9.72291e-06	MYBPC3	14.674	-5.40049	0.959437	-5.62882	1.81451e-08	2.01582e-06	MYBPC3				ENSG00000108528	1481.93	-1.29857	0.416662	-3.1166	0.0018295	0.0203687	SLC25A11	1481.93	-1.05676	0.417179	-2.5331	0.011306	0.0505786	SLC25A11
ENSG00000134690	2307.29	-1.84021	0.473579	-3.88575	0.000102013	0.00207054	CDCA8	2307.29	-1.47758	0.472399	-3.12782	0.00176107	0.0265127	CDCA8				ENSG00000108551	262.316	-1.66641	0.769316	-2.1661	0.0303037	0.157469	RASD1	262.316	-2.33547	0.77256	-3.02302	0.00250262	0.0155118	RASD1
ENSG00000135045	571.882	-0.948318	0.362784	-2.61401	0.00894875	0.0621953	C9orf40	571.882	-0.886155	0.359936	-2.46198	0.0138172	0.116609	C9orf40				ENSG00000108559	4203.06	-1.35576	0.28928	-4.68667	2.77685e-06	9.20815e-05	NUP88	4203.06	-1.49695	0.289748	-5.16639	2.38654e-07	6.36535e-06	NUP88
ENSG00000135090	1832.3	-0.89759	0.235747	-3.80742	0.000140424	0.00270501	TAOK3	1832.3	-0.61051	0.233402	-2.6157	0.00890451	0.0861828	TAOK3				ENSG00000108561	7679.54	-1.42052	0.392435	-3.61975	0.000294885	0.00486268	C1QBP	7679.54	-1.92816	0.392755	-4.90931	9.13988e-07	2.09331e-05	C1QBP
ENSG00000135333	403.928	-3.19511	0.557796	-5.7281	1.01559e-08	8.15247e-07	EPHA7	403.928	-1.09841	0.550157	-1.99655	0.0458745	0.25506	EPHA7				ENSG00000108578	2900.34	-1.09866	0.273565	-4.01607	5.91765e-05	0.00127954	BLMH	2900.34	-1.60478	0.274572	-5.84465	5.0762e-09	2.03583e-07	BLMH
ENSG00000135346	36.2984	-5.9	1.16828	-5.05016	4.41444e-07	2.23997e-05	CGA	36.2984	-3.27906	0.965233	-3.39717	0.000680865	0.0131845	CGA				ENSG00000108590	985.979	-1.20843	0.348254	-3.46995	0.000520547	0.00763607	MED31	985.979	-1.63703	0.350274	-4.67357	2.96015e-06	5.77113e-05	MED31
ENSG00000135372	3164.42	-1.05729	0.321148	-3.29221	0.000994034	0.0122372	NAT10	3164.42	-1.42884	0.320783	-4.45423	8.41952e-06	0.000388897	NAT10				ENSG00000108671	6708.86	-1.41342	0.266222	-5.30918	1.10117e-07	5.33486e-06	PSMD11	6708.86	-1.69043	0.266734	-6.33752	2.33498e-10	1.23953e-08	PSMD11
ENSG00000135374	40.6683	-4.20098	0.638166	-6.58289	4.61382e-11	6.73591e-09	ELF5	40.6683	-3.45283	0.575739	-5.99722	2.00723e-09	2.90642e-07	ELF5				ENSG00000108830	20.6652	-2.49662	0.729938	-3.42032	0.000625486	0.00885784	RND2	20.6652	-2.23943	0.742473	-3.01618	0.00255983	0.0158068	RND2
ENSG00000135387	21992	-0.71207	0.229459	-3.10325	0.00191405	0.0198192	CAPRIN1	21992	-1.05981	0.229413	-4.61966	3.84362e-06	0.00020711	CAPRIN1				ENSG00000108852	350.186	-3.73456	0.501011	-7.45406	9.05128e-14	1.32447e-11	MPP2	350.186	-3.15416	0.496757	-6.34949	2.16033e-10	1.15578e-08	MPP2
ENSG00000135447	27.0066	-3.95442	1.4422	-2.74194	0.00610773	0.047047	PPP1R1A	27.0066	-4.31868	1.42688	-3.02665	0.00247278	0.0340146	PPP1R1A				ENSG00000108950	131.539	-3.01337	0.585442	-5.14717	2.64451e-07	1.15525e-05	FAM20A	131.539	-4.21498	0.621105	-6.78627	1.15071e-11	8.04088e-10	FAM20A
ENSG00000135476	1347.52	-1.33397	0.401277	-3.32431	0.000886376	0.0112555	ESPL1	1347.52	-1.1237	0.399252	-2.81452	0.00488496	0.0562734	ESPL1				ENSG00000108953	18358.1	-0.886963	0.199163	-4.45344	8.45047e-06	0.000244447	YWHAE	18358.1	-1.09224	0.199321	-5.4798	4.25814e-08	1.38362e-06	YWHAE
ENSG00000135736	151.394	-0.929049	0.407933	-2.27746	0.0227589	0.120173	CCDC102A	151.394	-0.790556	0.396234	-1.99518	0.0460236	0.255704	CCDC102A				ENSG00000108960	4484.36	-1.14658	0.339593	-3.37634	0.000734563	0.0100332	MMD	4484.36	-2.32717	0.340107	-6.84247	7.78408e-12	5.59637e-10	MMD
ENSG00000135747	842.242	-1.36425	0.267116	-5.10734	3.26724e-07	1.73546e-05	ZNF670-ZNF695	842.242	-1.22267	0.264848	-4.61648	3.90297e-06	0.000209573	ZNF670-ZNF695				ENSG00000109016	1083.3	-0.666829	0.280688	-2.37569	0.0175161	0.107721	DHRS7B	1083.3	-1.01332	0.282741	-3.58391	0.000338489	0.00307322	DHRS7B
ENSG00000135750	22.4719	-3.05061	1.03744	-2.94053	0.0032765	0.0297555	KCNK1	22.4719	-4.04927	1.04307	-3.88207	0.00010357	0.00307536	KCNK1				ENSG00000109084	4026.41	-1.66271	0.451204	-3.68505	0.000228657	0.00396595	TMEM97	4026.41	-3.14922	0.453231	-6.94839	3.69492e-12	2.81142e-10	TMEM97
ENSG00000135763	2590.22	-1.11359	0.412393	-2.7003	0.00692766	0.0512746	URB2	2590.22	-1.39127	0.41203	-3.37663	0.000733804	0.0139786	URB2				ENSG00000109111	6172.57	-0.646194	0.211349	-3.05747	0.0022321	0.0236973	SUPT6H	6172.57	-0.767877	0.21166	-3.62787	0.000285768	0.00268258	SUPT6H
ENSG00000135766	4904.22	-2.0095	0.318275	-6.31374	2.72368e-10	3.31691e-08	EGLN1	4904.22	-1.7971	0.317836	-5.65416	1.56609e-08	1.81006e-06	EGLN1				ENSG00000109158	23.8244	-3.48939	0.960882	-3.63144	0.000281839	0.0047017	GABRA4	23.8244	-4.43834	1.05503	-4.20685	2.58955e-05	0.000369634	GABRA4
ENSG00000135776	1837.84	-0.911152	0.335012	-2.71976	0.00653291	0.0493626	ABCB10	1837.84	-1.06584	0.334414	-3.18719	0.00143665	0.0229276	ABCB10				ENSG00000109189	2957.82	-0.876673	0.25694	-3.41198	0.000644929	0.00908824	USP46	2957.82	-1.44984	0.257472	-5.63105	1.79115e-08	6.40362e-07	USP46
ENSG00000135801	1789.94	-1.01792	0.243101	-4.18724	2.82372e-05	0.00076541	TAF5L	1789.94	-1.04157	0.241786	-4.30784	1.64858e-05	0.000690902	TAF5L				ENSG00000109320	2605.67	-0.753285	0.274206	-2.74715	0.00601156	0.050404	NFKB1	2605.67	-1.30433	0.275135	-4.74069	2.12996e-06	4.32176e-05	NFKB1
ENSG00000135823	1097.09	-0.587653	0.281605	-2.0868	0.0369062	0.167186	STX6	1097.09	-0.704216	0.280281	-2.51254	0.0119866	0.105405	STX6				ENSG00000109390	1325.89	-0.921109	0.335032	-2.74932	0.00597199	0.0502029	NDUFC1	1325.89	-1.58353	0.338006	-4.68491	2.80084e-06	5.48788e-05	NDUFC1
ENSG00000135829	18068.2	-1.24181	0.389897	-3.18497	0.0014477	0.016106	DHX9	18068.2	-1.01053	0.389825	-2.59228	0.00953427	0.0901454	DHX9				ENSG00000109424	22.9804	-2.6662	1.2261	-2.17454	0.0296644	0.155463	UCP1	22.9804	-3.11807	1.2517	-2.49107	0.0127359	0.055484	UCP1
ENSG00000135837	6421.72	-0.713535	0.331528	-2.15226	0.031377	0.150785	CEP350	6421.72	-0.78407	0.331356	-2.36625	0.0179695	0.138454	CEP350				ENSG00000109501	922.992	-0.824866	0.390103	-2.11448	0.0344739	0.172292	WFS1	922.992	-0.808201	0.391924	-2.06214	0.0391945	0.129883	WFS1
ENSG00000135845	1916.93	-0.694088	0.261219	-2.65711	0.00788145	0.0563622	PIGC	1916.93	-0.984557	0.260858	-3.7743	0.000160457	0.00433958	PIGC				ENSG00000109519	3085.4	-0.8059	0.353434	-2.2802	0.022596	0.128587	GRPEL1	3085.4	-1.49615	0.35427	-4.22319	2.40873e-05	0.000347812	GRPEL1
ENSG00000135862	15141.1	-1.43314	0.287904	-4.97783	6.43013e-07	3.04031e-05	LAMC1	15141.1	-1.29503	0.287755	-4.50045	6.78093e-06	0.000327902	LAMC1				ENSG00000109606	19722	-1.59978	0.369137	-4.33385	1.46525e-05	0.000388133	DHX15	19722	-2.31208	0.369259	-6.26141	3.81516e-10	1.94247e-08	DHX15
ENSG00000135870	2820.37	-1.03312	0.278329	-3.71188	0.000205729	0.00361229	RC3H1	2820.37	-0.813766	0.27766	-2.9308	0.00338087	0.0429398	RC3H1				ENSG00000109618	1883.64	-1.26482	0.228718	-5.53006	3.20129e-08	1.72977e-06	SEPSECS	1883.64	-1.47807	0.229759	-6.43315	1.24989e-10	7.11416e-09	SEPSECS
ENSG00000136108	2713.38	-1.64874	0.418782	-3.937	8.25066e-05	0.00175002	CKAP2	2713.38	-1.3003	0.41779	-3.11234	0.0018561	0.0275982	CKAP2				ENSG00000109674	1285.38	-1.13238	0.513587	-2.20484	0.027465	0.147691	NEIL3	1285.38	-2.21306	0.515957	-4.28923	1.79291e-05	0.000269992	NEIL3
ENSG00000136122	1256.63	-1.52657	0.422689	-3.61156	0.000304366	0.00485527	BORA	1256.63	-1.25605	0.420327	-2.98826	0.00280567	0.0375513	BORA				ENSG00000109743	80.4435	-1.67116	0.374315	-4.46459	8.02215e-06	0.00023416	BST1	80.4435	-1.52425	0.379111	-4.02059	5.80525e-05	0.000714364	BST1
ENSG00000136243	1077.66	-0.7139	0.361311	-1.97586	0.0481704	0.199399	NUPL2	1077.66	-0.805897	0.360621	-2.23475	0.0254337	0.173283	NUPL2				ENSG00000109794	119.483	-2.74536	0.839723	-3.26936	0.0010779	0.0136185	FAM149A	119.483	-2.11952	0.837137	-2.53186	0.0113458	0.0507237	FAM149A
ENSG00000136261	7204.92	-1.31431	0.350409	-3.75079	0.00017628	0.0032076	BZW2	7204.92	-1.17054	0.350232	-3.34219	0.000831198	0.0154098	BZW2				ENSG00000109805	6267.51	-1.4306	0.562784	-2.542	0.0110219	0.0779793	NCAPG	6267.51	-2.85474	0.563285	-5.06803	4.01956e-07	1.01478e-05	NCAPG
ENSG00000136574	719.617	-0.843968	0.26102	-3.23335	0.00122349	0.0142429	GATA4	719.617	-0.696246	0.259345	-2.68463	0.00726095	0.0747678	GATA4				ENSG00000109906	33.8748	-4.08657	0.81301	-5.02647	4.9958e-07	2.02775e-05	ZBTB16	33.8748	-2.86562	0.755778	-3.79162	0.000149667	0.00156955	ZBTB16
ENSG00000136636	5231.32	-1.56656	0.232363	-6.74188	1.5635e-11	2.5346e-09	KCTD3	5231.32	-1.32509	0.231752	-5.71773	1.07955e-08	1.3063e-06	KCTD3				ENSG00000109919	8005.28	-0.772038	0.273871	-2.81899	0.00481752	0.0427572	MTCH2	8005.28	-1.32155	0.274166	-4.82026	1.43369e-06	3.11432e-05	MTCH2
ENSG00000136653	288.671	-1.68098	0.78343	-2.14567	0.0318993	0.152298	NA	288.671	-2.93855	0.794712	-3.69764	0.000217617	0.00552052	NA				ENSG00000109971	94610.9	-0.877904	0.425661	-2.06245	0.0391648	0.186871	HSPA8	94610.9	-1.29868	0.425677	-3.05086	0.0022819	0.0144189	HSPA8
ENSG00000136824	4756.39	-1.50975	0.407265	-3.70705	0.000209689	0.00366333	SMC2	4756.39	-0.808311	0.406917	-1.98643	0.0469858	0.258929	SMC2				ENSG00000110042	284.821	-1.93676	0.959747	-2.01799	0.0435925	0.199849	DTX4	284.821	-2.23123	0.961835	-2.31976	0.0203537	0.0790821	DTX4
ENSG00000136891	3733.49	-0.732165	0.314263	-2.32978	0.0198178	0.108856	TEX10	3733.49	-0.660183	0.313782	-2.10396	0.0353822	0.216871	TEX10				ENSG00000110063	679.742	-0.856112	0.284879	-3.00517	0.00265429	0.0271474	DCPS	679.742	-1.1904	0.288986	-4.11922	3.8015e-05	0.000504999	DCPS
ENSG00000137070	149.656	-1.04347	0.442694	-2.35709	0.0184189	0.103409	IL11RA	149.656	-1.34567	0.43415	-3.09954	0.00193821	0.0284103	IL11RA				ENSG00000110104	1634	-1.42187	0.522522	-2.72117	0.00650519	0.0535157	CCDC86	1634	-2.15633	0.523233	-4.12117	3.76947e-05	0.000502205	CCDC86
ENSG00000137135	401.934	-2.38717	0.513805	-4.64606	3.38336e-06	0.000127207	ARHGEF39	401.934	-1.33582	0.506031	-2.63979	0.00829564	0.0819203	ARHGEF39				ENSG00000110107	3011.94	-0.71461	0.332941	-2.14635	0.0318447	0.163021	PRPF19	3011.94	-1.56865	0.333615	-4.70198	2.57649e-06	5.11045e-05	PRPF19
ENSG00000137259	1005.13	-2.22094	0.604046	-3.67677	0.000236203	0.00399784	NA	1005.13	-2.11377	0.602012	-3.51118	0.000446118	0.00955797	NA				ENSG00000110169	254.383	-3.63692	0.736794	-4.93614	7.96834e-07	3.10236e-05	HPX	254.383	-3.26466	0.738082	-4.42316	9.72669e-06	0.000159806	HPX
ENSG00000137561	48.9528	-3.11837	0.766902	-4.06619	4.77879e-05	0.0011489	TTPA	48.9528	-4.22159	0.784461	-5.38152	7.38583e-08	6.97298e-06	TTPA				ENSG00000110172	2408.95	-0.992507	0.410454	-2.41807	0.0156029	0.099591	CHORDC1	2408.95	-1.25186	0.410866	-3.04688	0.00231232	0.0145607	CHORDC1
ENSG00000137563	2946.87	-1.52547	0.461984	-3.30199	0.000960023	0.0119061	GGH	2946.87	-1.32253	0.461335	-2.86674	0.00414717	0.0502299	GGH				ENSG00000110245	66.0884	-2.83974	0.892779	-3.18078	0.00146877	0.017278	APOC3	66.0884	-4.90582	1.00513	-4.88079	1.05664e-06	2.39005e-05	APOC3
ENSG00000137713	3046.26	-0.981006	0.339131	-2.8927	0.00381941	0.0333628	PPP2R1B	3046.26	-0.765362	0.33862	-2.26024	0.0238065	0.165924	PPP2R1B				ENSG00000110693	4920.18	-1.50291	0.462413	-3.25016	0.00115341	0.0143267	SOX6	4920.18	-2.17358	0.462667	-4.69794	2.62803e-06	5.19388e-05	SOX6
ENSG00000137804	5960.53	-2.46013	0.413179	-5.95415	2.61425e-09	2.51988e-07	NUSAP1	5960.53	-1.23204	0.412505	-2.98673	0.00281982	0.037696	NUSAP1				ENSG00000110721	6861.7	-0.664774	0.337477	-1.96984	0.0488572	0.215039	CHKA	6861.7	-0.748178	0.337654	-2.21581	0.0267045	0.0975311	CHKA
ENSG00000137807	5738.74	-2.22573	0.499037	-4.46005	8.19412e-06	0.000269166	KIF23	5738.74	-0.985561	0.498234	-1.97811	0.0479163	0.262486	KIF23				ENSG00000110958	10153.9	-0.798508	0.252905	-3.15734	0.00159214	0.0183687	PTGES3	10153.9	-1.11471	0.253231	-4.40195	1.07283e-05	0.000173419	PTGES3
ENSG00000137812	4875.89	-2.49276	0.483249	-5.15833	2.49163e-07	1.36711e-05	CASC5	4875.89	-1.32112	0.482522	-2.73794	0.00618256	0.0669132	CASC5				ENSG00000111052	1639.8	-2.57998	1.02352	-2.52069	0.0117126	0.0813038	LIN7A	1639.8	-4.05295	1.02485	-3.95466	7.66432e-05	0.000901808	LIN7A
ENSG00000138160	4378.25	-2.28818	0.453673	-5.04367	4.56696e-07	2.30798e-05	KIF11	4378.25	-1.49883	0.452972	-3.30887	0.000936727	0.0166276	KIF11				ENSG00000111142	7379.61	-1.0493	0.274805	-3.81835	0.000134345	0.002563	METAP2	7379.61	-1.32658	0.274992	-4.82407	1.40656e-06	3.05781e-05	METAP2
ENSG00000138182	3242.87	-1.71615	0.437184	-3.92547	8.65588e-05	0.00181592	KIF20B	3242.87	-1.07057	0.436452	-2.45289	0.0141713	0.118541	KIF20B				ENSG00000111199	291.319	-1.94794	0.70716	-2.7546	0.0058764	0.0496899	TRPV4	291.319	-2.57824	0.713287	-3.61459	0.000300822	0.00279042	TRPV4
ENSG00000138207	1498.2	-1.73109	0.840035	-2.06073	0.0393289	0.173925	RBP4	1498.2	-1.88057	0.839664	-2.23967	0.025112	0.172184	RBP4				ENSG00000111231	1396.82	-0.753021	0.293001	-2.57003	0.0101689	0.0737255	GPN3	1396.82	-1.20279	0.294385	-4.08577	4.39315e-05	0.000566293	GPN3
ENSG00000138231	1104.75	-1.55268	0.273225	-5.68279	1.32517e-08	1.03708e-06	DBR1	1104.75	-1.25942	0.271109	-4.64543	3.39361e-06	0.000187697	DBR1				ENSG00000111249	152.006	-3.0904	0.752003	-4.10955	3.96425e-05	0.000901805	CUX2	152.006	-2.95057	0.761247	-3.87597	0.000106199	0.00118013	CUX2
ENSG00000138308	281.66	-2.90993	0.401066	-7.2555	4.0018e-13	9.2266e-11	PLA2G12B	281.66	-2.30198	0.392561	-5.864	4.51858e-09	6.03429e-07	PLA2G12B				ENSG00000111445	2016.64	-1.20121	0.42553	-2.82286	0.0047598	0.0423616	RFC5	2016.64	-1.80925	0.42683	-4.2388	2.24716e-05	0.000327507	RFC5
ENSG00000138346	1970.43	-1.9222	0.377109	-5.09719	3.44729e-07	1.81565e-05	DNA2	1970.43	-1.22864	0.37549	-3.27209	0.00106755	0.0183801	DNA2				ENSG00000111490	361.524	-2.1376	0.964491	-2.2163	0.026671	0.144924	TBC1D30	361.524	-2.07647	0.966774	-2.14783	0.031727	0.111134	TBC1D30
ENSG00000138495	878.52	-0.91708	0.234561	-3.90977	9.23833e-05	0.00191398	COX17	878.52	-0.734048	0.231563	-3.16997	0.00152452	0.0239884	COX17				ENSG00000111602	2853.85	-0.969697	0.348522	-2.78231	0.00539727	0.0466967	TIMELESS	2853.85	-1.41183	0.349335	-4.04147	5.31161e-05	0.000662548	TIMELESS
ENSG00000138778	3221.68	-2.39672	0.574492	-4.1719	3.02067e-05	0.000806816	CENPE	3221.68	-1.61285	0.573985	-2.80991	0.00495547	0.0568919	CENPE				ENSG00000111639	3983.69	-0.718768	0.332321	-2.16287	0.0305509	0.158472	MRPL51	3983.69	-1.43905	0.332891	-4.32289	1.54001e-05	0.000236192	MRPL51
ENSG00000138823	2156.49	-2.23324	0.623314	-3.58285	0.000339862	0.00528968	MTTP	2156.49	-2.53545	0.622641	-4.0721	4.65916e-05	0.00161268	MTTP				ENSG00000111647	3482	-0.898363	0.202457	-4.43731	9.109e-06	0.000260862	UHRF1BP1L	3482	-1.09562	0.202849	-5.40117	6.62069e-08	2.05384e-06	UHRF1BP1L
ENSG00000138944	131.454	-3.11756	1.14984	-2.71131	0.0067018	0.0501831	KIAA1644	131.454	-2.11273	1.07119	-1.97232	0.0485733	0.264902	KIAA1644				ENSG00000111666	1860.36	-0.928712	0.336624	-2.7589	0.00579956	0.0491983	CHPT1	1860.36	-1.1776	0.33742	-3.49002	0.000482987	0.00408539	CHPT1
ENSG00000139239	8672.39	-0.584053	0.274475	-2.1279	0.0333457	0.15651	NA	8672.39	-0.869965	0.274223	-3.17247	0.00151149	0.0238271	NA				ENSG00000111788	988.172	-1.22956	0.464798	-2.64537	0.00816024	0.0627266	NA	988.172	-1.19598	0.465698	-2.56814	0.0102246	0.0466954	NA
ENSG00000139343	2113.54	-0.86703	0.316506	-2.73938	0.0061556	0.0472699	SNRPF	2113.54	-0.668683	0.315458	-2.11972	0.0340292	0.211699	SNRPF				ENSG00000112081	14223.8	-0.62306	0.274837	-2.26702	0.023389	0.131964	SRSF3	14223.8	-1.17189	0.275035	-4.26088	2.03625e-05	0.00030166	SRSF3
ENSG00000139354	3324.06	-1.31944	0.324237	-4.06936	4.71433e-05	0.00113823	GAS2L3	3324.06	-0.889233	0.323108	-2.75212	0.00592101	0.0648844	GAS2L3				ENSG00000112118	10402.6	-1.3665	0.460919	-2.96473	0.00302946	0.0300313	MCM3	10402.6	-2.41067	0.461187	-5.22709	1.72194e-07	4.7262e-06	MCM3
ENSG00000139517	1637.61	-0.686597	0.257494	-2.66645	0.0076656	0.0553097	LNX2	1637.61	-0.927553	0.25675	-3.61266	0.000303068	0.00719269	LNX2				ENSG00000112237	4801.06	-0.687778	0.155449	-4.42446	9.6684e-06	0.000274442	CCNC	4801.06	-0.948093	0.155979	-6.07833	1.21437e-09	5.58123e-08	CCNC
ENSG00000139970	56.8911	-1.77392	0.72406	-2.44996	0.0142871	0.086614	RTN1	56.8911	-1.76078	0.717987	-2.45239	0.0141912	0.118562	RTN1				ENSG00000112297	939.284	-1.09214	0.554048	-1.97121	0.0487002	0.214637	AIM1	939.284	-1.19404	0.554957	-2.15159	0.03143	0.110348	AIM1
ENSG00000140093	109.206	-1.87527	0.896131	-2.09263	0.0363822	0.165745	SERPINA10	109.206	-2.20301	0.893938	-2.46439	0.0137247	0.115904	SERPINA10				ENSG00000112394	471.154	-1.97733	0.844299	-2.34198	0.0191819	0.114896	SLC16A10	471.154	-2.65834	0.847635	-3.13618	0.00171164	0.0114438	SLC16A10
ENSG00000140465	357.802	-2.84595	0.808899	-3.5183	0.000434316	0.00642759	CYP1A1	357.802	-4.07594	0.809941	-5.03239	4.84411e-07	3.55704e-05	CYP1A1				ENSG00000112494	51.5727	-1.75688	0.621689	-2.82597	0.00471374	0.0420924	UNC93A	51.5727	-4.57103	0.761045	-6.00626	1.89852e-09	8.51133e-08	UNC93A
ENSG00000140534	992.973	-2.68254	0.549753	-4.87953	1.06339e-06	4.69867e-05	TICRR	992.973	-1.53824	0.545482	-2.81996	0.00480296	0.0555618	TICRR				ENSG00000112812	55.0402	-2.28774	0.604823	-3.7825	0.000155262	0.00289143	PRSS16	55.0402	-1.93017	0.617049	-3.12807	0.00175957	0.0117071	PRSS16
ENSG00000140807	99.9317	-2.27439	0.931779	-2.44091	0.0146504	0.0881954	NKD1	99.9317	-5.77174	0.963359	-5.99126	2.08218e-09	2.99811e-07	NKD1				ENSG00000112818	167.335	-4.85201	0.93887	-5.16792	2.36713e-07	1.05921e-05	MEP1A	167.335	-4.16378	0.923369	-4.50934	6.50296e-06	0.000113675	MEP1A
ENSG00000140876	159.922	-1.15657	0.544839	-2.12277	0.0337728	0.157802	NUDT7	159.922	-2.24621	0.550507	-4.08026	4.49848e-05	0.00157106	NUDT7				ENSG00000112874	954.254	-0.936861	0.312141	-3.00141	0.00268736	0.0273879	NUDT12	954.254	-1.6822	0.314903	-5.34197	9.19405e-08	2.7554e-06	NUDT12
ENSG00000141431	77.2224	-1.6369	0.508133	-3.22139	0.0012757	0.0147103	ASXL3	77.2224	-2.29164	0.5069	-4.5209	6.15777e-06	0.000302882	ASXL3				ENSG00000112877	588.688	-1.51033	0.360643	-4.18788	2.81575e-05	0.000670112	CEP72	588.688	-1.26975	0.362586	-3.50192	0.000461916	0.00395277	CEP72
ENSG00000141664	741.389	-0.87609	0.356421	-2.45802	0.0139705	0.0853791	ZCCHC2	741.389	-0.747472	0.354711	-2.10727	0.0350941	0.215811	ZCCHC2				ENSG00000112972	14566.2	-1.65406	0.497631	-3.32386	0.000887792	0.0117733	HMGCS1	14566.2	-2.80985	0.497799	-5.64455	1.65612e-08	5.97688e-07	HMGCS1
ENSG00000141905	643.683	-0.848902	0.312752	-2.7143	0.00664164	0.0498743	NFIC	643.683	-0.896172	0.310921	-2.88231	0.00394768	0.0485668	NFIC				ENSG00000112984	5915.29	-1.19834	0.518408	-2.31157	0.0208013	0.121788	KIF20A	5915.29	-2.50635	0.519212	-4.82722	1.3845e-06	3.01949e-05	KIF20A
ENSG00000142449	122.086	-2.48307	0.408368	-6.08047	1.19828e-09	1.25167e-07	FBN3	122.086	-1.37455	0.397105	-3.46142	0.000537337	0.0110441	FBN3				ENSG00000113119	337.541	-0.816049	0.316625	-2.57734	0.00995651	0.0725323	TMCO6	337.541	-1.26453	0.328192	-3.85301	0.000116673	0.00127127	TMCO6
ENSG00000142945	4399.17	-1.55331	0.473134	-3.28303	0.00102697	0.012543	KIF2C	4399.17	-1.0271	0.472559	-2.17348	0.029744	0.193689	KIF2C				ENSG00000113161	8478.58	-0.894796	0.434069	-2.06141	0.0392635	0.187161	HMGCR	8478.58	-2.31818	0.434639	-5.33358	9.62959e-08	2.87023e-06	HMGCR
ENSG00000143028	45.7916	-3.22479	1.01442	-3.17896	0.00147805	0.0163297	SYPL2	45.7916	-2.54094	0.964179	-2.63534	0.00840534	0.0826955	SYPL2				ENSG00000113273	1088	-0.62445	0.260699	-2.39529	0.0166071	0.103955	ARSB	1088	-1.06404	0.262954	-4.04646	5.19975e-05	0.000651453	ARSB
ENSG00000143158	3909.27	-2.33236	0.36265	-6.43146	1.26387e-10	1.62642e-08	MPC2	3909.27	-1.51399	0.361766	-4.18498	2.85187e-05	0.00108253	MPC2				ENSG00000113296	532.91	-3.51422	0.63966	-5.49388	3.93188e-08	2.08091e-06	THBS4	532.91	-3.4023	0.646585	-5.26196	1.4253e-07	4.01664e-06	THBS4
ENSG00000143164	4950.05	-1.91398	0.328115	-5.83326	5.43544e-09	4.69536e-07	DCAF6	4950.05	-1.14518	0.327331	-3.49855	0.000467801	0.00991359	DCAF6				ENSG00000113368	5077.02	-1.00157	0.433169	-2.31219	0.0207672	0.121649	LMNB1	5077.02	-1.95329	0.434075	-4.49989	6.79892e-06	0.000117648	LMNB1
ENSG00000143190	2323.23	-1.40265	0.483121	-2.9033	0.00369249	0.0325505	POU2F1	2323.23	-0.983142	0.482445	-2.03783	0.0415668	0.239567	POU2F1				ENSG00000113387	8356.49	-0.943091	0.237465	-3.97149	7.1425e-05	0.00150521	SUB1	8356.49	-1.53643	0.237864	-6.45927	1.05207e-10	6.07984e-09	SUB1
ENSG00000143198	2638.8	-0.598973	0.289464	-2.06925	0.0385228	0.171731	MGST3	2638.8	-0.727393	0.288731	-2.51927	0.0117597	0.1041	MGST3				ENSG00000113492	12.46	-2.06406	0.625382	-3.30049	0.000965171	0.0125258	AGXT2	12.46	-2.04906	0.667179	-3.07123	0.00213177	0.0136484	AGXT2
ENSG00000143199	203.065	-2.70942	0.454918	-5.95585	2.58723e-09	2.50349e-07	ADCY10	203.065	-3.85168	0.457855	-8.41243	4.01599e-17	2.35246e-14	ADCY10				ENSG00000113593	2094.9	-0.743651	0.316173	-2.35204	0.018671	0.112726	PPWD1	2094.9	-1.08974	0.317173	-3.4358	0.000590808	0.00483231	PPWD1
ENSG00000143222	2585.71	-0.672969	0.198004	-3.39876	0.00067691	0.00914088	UFC1	2585.71	-0.804839	0.197402	-4.07716	4.55897e-05	0.00158573	UFC1				ENSG00000113597	1394.76	-0.749279	0.216842	-3.45542	0.000549432	0.00797806	TRAPPC13	1394.76	-1.35294	0.219947	-6.15122	7.68887e-10	3.71453e-08	TRAPPC13
ENSG00000143228	2032.81	-2.37891	0.631433	-3.76748	0.000164902	0.0030427	NUF2	2032.81	-1.88754	0.630101	-2.99561	0.00273894	0.0368058	NUF2				ENSG00000113658	6800.23	-0.958612	0.218755	-4.38212	1.17527e-05	0.000322937	SMAD5	6800.23	-1.3301	0.219192	-6.06819	1.29356e-09	5.93523e-08	SMAD5
ENSG00000143252	1871.72	-0.765619	0.145945	-5.24596	1.55471e-07	9.13028e-06	SDHC	1871.72	-0.972348	0.144784	-6.71584	1.86987e-11	4.30304e-09	SDHC				ENSG00000113810	9646.67	-1.99864	0.528809	-3.77951	0.000157138	0.00290954	SMC4	9646.67	-2.15471	0.528987	-4.07329	4.63545e-05	0.000591954	SMC4
ENSG00000143278	20.7859	-3.92149	0.642903	-6.09966	1.06293e-09	1.13402e-07	F13B	20.7859	-1.22309	0.409021	-2.99029	0.00278712	0.0373559	F13B				ENSG00000113838	875.76	-0.984246	0.325788	-3.02112	0.00251838	0.0261202	TBCCD1	875.76	-1.22201	0.327802	-3.72787	0.000193101	0.00193327	TBCCD1
ENSG00000143294	1832.7	-0.687036	0.188888	-3.63727	0.000275541	0.00449895	PRCC	1832.7	-1.15258	0.188227	-6.12337	9.16185e-10	1.43986e-07	PRCC				ENSG00000113889	436.876	-5.97578	0.739041	-8.08586	6.17286e-16	1.25275e-13	KNG1	436.876	-7.39762	0.895967	-8.25658	1.4991e-16	2.18422e-14	KNG1
ENSG00000143315	514.448	-0.960693	0.485241	-1.97983	0.0477228	0.198127	PIGM	514.448	-1.54607	0.484646	-3.1901	0.00142225	0.0227401	PIGM				ENSG00000113924	2266.4	-2.80021	0.701117	-3.99392	6.49888e-05	0.00139006	HGD	2266.4	-3.90149	0.702178	-5.55627	2.75603e-08	9.30865e-07	HGD
ENSG00000143321	20893.3	-0.90709	0.258075	-3.51484	0.000440025	0.00649245	HDGF	20893.3	-1.34282	0.258018	-5.20436	1.94668e-07	1.63433e-05	HDGF				ENSG00000114023	1403.19	-1.75378	0.292442	-5.99702	2.00974e-09	1.39998e-07	FAM162A	1403.19	-1.48858	0.293314	-5.07504	3.87413e-07	9.82595e-06	FAM162A
ENSG00000143363	1075.41	-1.06669	0.316706	-3.36808	0.000756937	0.00998253	PRUNE	1075.41	-1.41737	0.315745	-4.48897	7.15697e-06	0.000342869	PRUNE				ENSG00000114054	3018.28	-0.97351	0.304196	-3.20027	0.00137297	0.016436	PCCB	3018.28	-0.873355	0.304584	-2.86737	0.00413897	0.023185	PCCB
ENSG00000143390	1630.19	-1.40077	0.242153	-5.78465	7.26621e-09	6.08728e-07	RFX5	1630.19	-1.32333	0.240686	-5.49816	3.8378e-08	3.95662e-06	RFX5				ENSG00000114209	2081.79	-1.74495	0.387551	-4.50249	6.71621e-06	0.000199428	PDCD10	2081.79	-1.47559	0.388669	-3.79651	0.000146745	0.00154467	PDCD10
ENSG00000143398	5425.81	-1.16373	0.236807	-4.91426	8.91183e-07	4.03051e-05	PIP5K1A	5425.81	-1.56706	0.236552	-6.62459	3.4821e-11	7.54182e-09	PIP5K1A				ENSG00000114346	10369.5	-1.27037	0.492312	-2.58042	0.00986812	0.072133	ECT2	10369.5	-1.94536	0.492539	-3.94966	7.82621e-05	0.00091731	ECT2
ENSG00000143401	6634.67	-1.46845	0.384792	-3.81622	0.000135512	0.00262253	ANP32E	6634.67	-1.59968	0.38461	-4.15924	3.19312e-05	0.00119102	ANP32E				ENSG00000114391	9897.53	-1.04175	0.30737	-3.38924	0.000700876	0.00965493	RPL24	9897.53	-0.845724	0.307433	-2.75092	0.00594281	0.0307839	RPL24
ENSG00000143420	5397.93	-0.821534	0.147898	-5.55474	2.78021e-08	1.97743e-06	ENSA	5397.93	-0.841353	0.14741	-5.70759	1.1459e-08	1.36734e-06	ENSA				ENSG00000114491	2599.52	-0.935609	0.42958	-2.17796	0.0294088	0.154627	UMPS	2599.52	-0.904358	0.429848	-2.1039	0.0353871	0.120354	UMPS
ENSG00000143442	2585.34	-0.874659	0.344059	-2.54217	0.0110165	0.0723209	POGZ	2585.34	-0.835844	0.343575	-2.43279	0.0149832	0.12279	POGZ				ENSG00000114573	8187.46	-1.41236	0.26515	-5.32665	1.00042e-07	4.90204e-06	ATP6V1A	8187.46	-1.26157	0.265278	-4.75564	1.97816e-06	4.06873e-05	ATP6V1A
ENSG00000143476	4054.23	-1.39665	0.5138	-2.71826	0.00656254	0.0495415	DTL	4054.23	-1.16645	0.513402	-2.27199	0.0230869	0.162491	DTL				ENSG00000114790	1422.59	-3.11996	0.382607	-8.15447	3.50706e-16	7.28959e-14	ARHGEF26	1422.59	-3.77013	0.386898	-9.74451	1.94721e-22	6.2021e-20	ARHGEF26
ENSG00000143498	1102.67	-1.01742	0.300302	-3.38798	0.000704101	0.00942008	TAF1A	1102.67	-1.48146	0.29955	-4.94563	7.58998e-07	5.23059e-05	TAF1A				ENSG00000114923	92.0928	-1.47795	0.746162	-1.98074	0.0476204	0.211725	SLC4A3	92.0928	-1.76193	0.791862	-2.22504	0.0260784	0.0957972	SLC4A3
ENSG00000143514	5658.26	-1.0013	0.306439	-3.26754	0.00108485	0.0130459	TP53BP2	5658.26	-1.07395	0.306234	-3.50697	0.000453248	0.00967054	TP53BP2				ENSG00000115009	1458.18	-3.44441	0.997396	-3.4534	0.000553569	0.00802908	CCL20	1458.18	-5.18648	1.00065	-5.18309	2.18244e-07	5.86093e-06	CCL20
ENSG00000143569	5840.36	-1.13175	0.346569	-3.26559	0.00109235	0.0131045	UBAP2L	5840.36	-1.15726	0.346254	-3.34223	0.000831088	0.0154098	UBAP2L				ENSG00000115109	3372.89	-1.031	0.353878	-2.91344	0.00357473	0.0341115	EPB41L5	3372.89	-1.71139	0.354433	-4.82854	1.3754e-06	3.00678e-05	EPB41L5
ENSG00000143621	16070.5	-0.904433	0.259895	-3.48	0.000501413	0.00720655	ILF2	16070.5	-1.14849	0.259812	-4.42047	9.84859e-06	0.000444549	ILF2				ENSG00000115233	9607.36	-0.815381	0.321883	-2.53316	0.011304	0.0794086	PSMD14	9607.36	-1.27297	0.32207	-3.95246	7.73523e-05	0.000908202	PSMD14
ENSG00000143624	3367.79	-0.737666	0.236957	-3.11308	0.00185147	0.019364	INTS3	3367.79	-0.896831	0.236503	-3.79204	0.000149413	0.00408339	INTS3				ENSG00000115350	993.87	-0.627835	0.24299	-2.58379	0.00977206	0.0716609	POLE4	993.87	-1.27981	0.24793	-5.16197	2.44367e-07	6.49873e-06	POLE4
ENSG00000143633	1113.37	-1.06068	0.263719	-4.02202	5.77015e-05	0.00132783	C1orf131	1113.37	-1.21405	0.262368	-4.62727	3.70516e-06	0.000201896	C1orf131				ENSG00000115392	2997.22	-0.589606	0.280908	-2.09893	0.0358229	0.176641	FANCL	2997.22	-0.945929	0.281465	-3.36073	0.000777361	0.00601857	FANCL
ENSG00000143742	15817.8	-0.586105	0.188457	-3.11003	0.00187071	0.0194917	SRP9	15817.8	-0.889136	0.188362	-4.72036	2.35423e-06	0.000135969	SRP9				ENSG00000115718	164.413	-2.63354	0.951954	-2.76645	0.00566697	0.0483965	PROC	164.413	-2.8939	0.956785	-3.02461	0.00248955	0.0154395	PROC
ENSG00000143786	747.071	-0.799785	0.356512	-2.24336	0.0248736	0.128432	CNIH3	747.071	-1.39357	0.355649	-3.91838	8.91466e-05	0.00271591	CNIH3				ENSG00000115758	10685.9	-1.24356	0.562013	-2.2127	0.0269187	0.14566	ODC1	10685.9	-1.2558	0.562091	-2.23416	0.0254727	0.0941121	ODC1
ENSG00000143799	10863	-0.670721	0.300928	-2.22884	0.0258244	0.131869	PARP1	10863	-1.28555	0.300873	-4.27273	1.93096e-05	0.000789063	PARP1				ENSG00000115850	10.262	-1.71511	0.678488	-2.52783	0.0114769	0.0802658	LCT	10.262	-2.62187	0.823042	-3.18558	0.00144465	0.00997023	LCT
ENSG00000143815	7356.25	-1.97603	0.290302	-6.80678	9.98047e-12	1.67223e-09	LBR	7356.25	-1.85603	0.290021	-6.39963	1.55759e-10	2.97372e-08	LBR				ENSG00000115875	7021.95	-0.724697	0.351907	-2.05934	0.0394612	0.187756	SRSF7	7021.95	-1.37875	0.352251	-3.91411	9.07399e-05	0.00103478	SRSF7
ENSG00000143842	852.331	-0.918585	0.238954	-3.8442	0.000120947	0.00238639	SOX13	852.331	-1.62842	0.238417	-6.83014	8.48325e-12	2.10238e-09	SOX13				ENSG00000116017	2723.86	-1.03752	0.327194	-3.17097	0.00151933	0.0177127	ARID3A	2723.86	-1.07473	0.327563	-3.28098	0.00103449	0.00763792	ARID3A
ENSG00000144035	65.322	-3.86631	0.665809	-5.80693	6.36285e-09	5.42146e-07	NAT8	65.322	-2.13514	0.619855	-3.44457	0.000571967	0.0115532	NAT8				ENSG00000116096	1537.23	-0.842713	0.307075	-2.74432	0.00606365	0.0507088	SPR	1537.23	-1.16486	0.307794	-3.78456	0.000153982	0.00160803	SPR
ENSG00000144554	4118.3	-1.68195	0.423614	-3.97046	7.17332e-05	0.00157781	FANCD2	4118.3	-1.02751	0.423219	-2.42784	0.0151891	0.123927	FANCD2				ENSG00000116455	1159.67	-1.10936	0.460672	-2.40814	0.016034	0.101469	WDR77	1159.67	-1.46586	0.461722	-3.17478	0.00149952	0.0102661	WDR77
ENSG00000144635	3238.12	-1.24607	0.213217	-5.84414	5.09187e-09	4.4447e-07	DYNC1LI1	3238.12	-1.0838	0.211784	-5.11749	3.09632e-07	2.40375e-05	DYNC1LI1				ENSG00000116478	5626.51	-1.0845	0.247158	-4.38789	1.14457e-05	0.000316526	HDAC1	5626.51	-1.44697	0.247554	-5.84506	5.0639e-09	2.03388e-07	HDAC1
ENSG00000144724	4221.63	-2.325	0.412713	-5.63346	1.76634e-08	1.31632e-06	PTPRG	4221.63	-1.41457	0.41181	-3.43501	0.000592523	0.0118753	PTPRG				ENSG00000116560	10752.7	-0.854056	0.251787	-3.39198	0.000693892	0.00957921	SFPQ	10752.7	-1.1994	0.25199	-4.75969	1.9389e-06	3.99627e-05	SFPQ
ENSG00000144736	1155.81	-1.31947	0.358304	-3.68254	0.000230926	0.00392983	SHQ1	1155.81	-1.1485	0.356322	-3.2232	0.00126767	0.0207579	SHQ1				ENSG00000116704	2045.27	-1.02175	0.269197	-3.79557	0.000147307	0.00277738	SLC35D1	2045.27	-1.73897	0.270383	-6.43152	1.26337e-10	7.15003e-09	SLC35D1
ENSG00000144744	2404.54	-0.953741	0.187302	-5.09198	3.54338e-07	1.85841e-05	UBA3	2404.54	-0.878707	0.185902	-4.72673	2.2816e-06	0.000132446	UBA3				ENSG00000116741	1095.48	-0.923905	0.333313	-2.77189	0.00557326	0.0478658	RGS2	1095.48	-2.48234	0.338838	-7.32604	2.37045e-13	2.17891e-11	RGS2
ENSG00000144747	2380.48	-0.619622	0.30278	-2.04644	0.040713	0.178378	TMF1	2380.48	-0.689573	0.301931	-2.28387	0.022379	0.15881	TMF1				ENSG00000116771	989.553	-2.55927	1.08237	-2.36451	0.0180541	0.110111	AGMAT	989.553	-3.55633	1.08405	-3.28061	0.00103582	0.0076457	AGMAT
ENSG00000144749	1100.06	-1.19296	0.48689	-2.45016	0.0142795	0.0866099	LRIG1	1100.06	-1.15718	0.485553	-2.38322	0.017162	0.134288	LRIG1				ENSG00000116774	1994.69	-2.56549	0.596314	-4.30225	1.69069e-05	0.00043707	OLFML3	1994.69	-3.26135	0.608779	-5.3572	8.45231e-08	2.55547e-06	OLFML3
ENSG00000144827	2451.55	-0.792711	0.256372	-3.09203	0.0019879	0.0203475	ABHD10	2451.55	-0.650294	0.255532	-2.54486	0.0109321	0.0986911	ABHD10				ENSG00000116830	2205.59	-0.704223	0.356773	-1.97387	0.0483967	0.213799	TTF2	2205.59	-1.3713	0.357891	-3.83163	0.000127298	0.00137065	TTF2
ENSG00000144840	1117.67	-1.03136	0.318913	-3.23398	0.00122077	0.0142214	RABL3	1117.67	-0.72571	0.317286	-2.28724	0.0221817	0.157931	RABL3				ENSG00000116833	4192.33	-2.57596	0.811688	-3.17359	0.00150567	0.0175917	NR5A2	4192.33	-4.30975	0.812567	-5.30387	1.13376e-07	3.31793e-06	NR5A2
ENSG00000144909	1578.84	-0.732493	0.32654	-2.24319	0.0248843	0.128434	OSBPL11	1578.84	-0.790197	0.325814	-2.4253	0.0152958	0.124482	OSBPL11				ENSG00000116898	3205.78	-0.794607	0.219504	-3.62001	0.000294588	0.00486089	MRPS15	3205.78	-0.799436	0.220196	-3.63057	0.000282793	0.00265556	MRPS15
ENSG00000144962	10.1255	-1.68467	0.642424	-2.62237	0.00873217	0.0610584	SPATA16	10.1255	-1.15237	0.553415	-2.08229	0.0373162	0.224507	SPATA16				ENSG00000116962	3830.09	-2.29714	0.3897	-5.89463	3.75532e-09	2.54041e-07	NID1	3830.09	-2.60829	0.390425	-6.68064	2.37893e-11	1.57782e-09	NID1
ENSG00000145029	230.175	-1.34946	0.441365	-3.05747	0.00223214	0.0222736	NICN1	230.175	-1.10152	0.432246	-2.54837	0.0108228	0.0979792	NICN1				ENSG00000116977	4707.75	-1.0771	0.514928	-2.09174	0.0364616	0.178591	LGALS8	4707.75	-1.09944	0.51512	-2.13435	0.0328144	0.113909	LGALS8
ENSG00000145041	1960.78	-1.49171	0.240429	-6.20437	5.4917e-10	6.17569e-08	VPRBP	1960.78	-1.18652	0.238343	-4.97821	6.4176e-07	4.51932e-05	VPRBP				ENSG00000116985	153.808	-2.08771	0.551116	-3.78814	0.000151776	0.00284501	BMP8B	153.808	-1.97191	0.555122	-3.55221	0.000382015	0.00338536	BMP8B
ENSG00000145050	2261.69	-0.673888	0.298223	-2.25968	0.0238413	0.12444	MANF	2261.69	-0.708519	0.297185	-2.3841	0.0171208	0.134166	MANF				ENSG00000117010	278.69	-0.793434	0.385176	-2.05992	0.0394058	0.187676	ZNF684	278.69	-0.880891	0.38888	-2.2652	0.0235004	0.08846	ZNF684
ENSG00000145192	4460.47	-3.05128	0.958357	-3.18387	0.00145322	0.0161386	AHSG	4460.47	-3.16257	0.958171	-3.30063	0.000964691	0.016972	AHSG				ENSG00000117360	3103.6	-0.620242	0.275247	-2.2534	0.0242339	0.135313	PRPF3	3103.6	-0.756156	0.276184	-2.73787	0.00618388	0.0317683	PRPF3
ENSG00000145358	321.569	-1.76032	0.779549	-2.25812	0.0239381	0.124789	DDIT4L	321.569	-2.80114	0.780543	-3.5887	0.000332326	0.00772351	DDIT4L				ENSG00000117399	4347.26	-1.6486	0.560586	-2.94085	0.00327314	0.0318949	CDC20	4347.26	-2.32276	0.561151	-4.13928	3.48404e-05	0.000469891	CDC20
ENSG00000145386	5033.43	-2.33639	0.412162	-5.66863	1.43943e-08	1.10911e-06	CCNA2	5033.43	-1.59602	0.411512	-3.87843	0.000105131	0.00309675	CCNA2				ENSG00000117450	24893	-1.61893	0.259832	-6.23071	4.64338e-10	3.67112e-08	PRDX1	24893	-2.38898	0.260022	-9.1876	4.01688e-20	9.73721e-18	PRDX1
ENSG00000145604	6945.73	-1.76711	0.409313	-4.31725	1.57989e-05	0.000469546	SKP2	6945.73	-1.47937	0.409026	-3.61681	0.000298254	0.00713243	SKP2				ENSG00000117461	943.243	-0.644874	0.284662	-2.2654	0.0234882	0.132305	PIK3R3	943.243	-0.618845	0.285663	-2.16634	0.0302849	0.107304	PIK3R3
ENSG00000145626	9.28634	-3.71495	1.24079	-2.99401	0.00275336	0.026006	UGT3A1	9.28634	-4.04382	1.21128	-3.33846	0.000842436	0.0155314	UGT3A1				ENSG00000117479	1739.08	-1.60624	0.335229	-4.79147	1.65564e-06	5.82956e-05	SLC19A2	1739.08	-1.79441	0.336352	-5.33492	9.55864e-08	2.85529e-06	SLC19A2
ENSG00000145808	234.06	-3.63437	0.498743	-7.28705	3.16825e-13	7.5329e-11	ADAMTS19	234.06	-3.29538	0.491571	-6.70376	2.03118e-11	4.63289e-09	ADAMTS19				ENSG00000117528	7707.91	-1.49475	0.250972	-5.95583	2.58747e-09	1.78792e-07	ABCD3	7707.91	-1.97305	0.251346	-7.84995	4.16194e-15	4.93523e-13	ABCD3
ENSG00000145860	4314.67	-0.985451	0.291882	-3.37619	0.000734959	0.00975452	RNF145	4314.67	-0.62212	0.290777	-2.13951	0.0323942	0.204389	RNF145				ENSG00000117676	981.397	-1.4694	0.300871	-4.88384	1.04041e-06	3.85837e-05	RPS6KA1	981.397	-1.29586	0.304053	-4.26196	2.02645e-05	0.000300533	RPS6KA1
ENSG00000145864	20.4795	-4.24517	0.662968	-6.40329	1.52064e-10	1.92705e-08	GABRB2	20.4795	-4.11587	0.612446	-6.72038	1.81253e-11	4.24692e-09	GABRB2				ENSG00000117697	2733.85	-0.66721	0.244969	-2.72365	0.00645649	0.053251	NSL1	2733.85	-2.10232	0.246962	-8.51274	1.69869e-17	2.89009e-15	NSL1
ENSG00000146197	97.3978	-3.53203	0.704509	-5.01347	5.34575e-07	2.6168e-05	SCUBE3	97.3978	-1.5494	0.66595	-2.32659	0.0199869	0.146848	SCUBE3				ENSG00000117707	3454.27	-1.77097	0.716068	-2.47319	0.0133913	0.0893682	PROX1	3454.27	-3.35239	0.716986	-4.67566	2.93005e-06	5.71651e-05	PROX1
ENSG00000146410	768.887	-1.27147	0.552083	-2.30304	0.0212765	0.114634	MTFR2	768.887	-1.20312	0.550344	-2.18612	0.0288069	0.189309	MTFR2				ENSG00000117834	57.6818	-4.63214	0.889696	-5.20644	1.92502e-07	8.78152e-06	SLC5A9	57.6818	-2.5928	0.702269	-3.69203	0.000222468	0.00217731	SLC5A9
ENSG00000146670	2075.2	-1.66656	0.483745	-3.44512	0.000570809	0.00799677	CDCA5	2075.2	-1.84494	0.483114	-3.81885	0.000134073	0.00373983	CDCA5				ENSG00000117899	2914.51	-0.77736	0.347592	-2.23642	0.0253246	0.139588	MESDC2	2914.51	-1.30111	0.348387	-3.73467	0.000187962	0.00189293	MESDC2
ENSG00000146731	25998.7	-0.689091	0.286768	-2.40296	0.016263	0.0947583	CCT6A	25998.7	-0.834548	0.286729	-2.91058	0.00360759	0.0453129	CCT6A				ENSG00000117906	4015.45	-1.07179	0.258705	-4.14291	3.42927e-05	0.000794125	RCN2	4015.45	-1.47672	0.259795	-5.68419	1.31435e-08	4.83256e-07	RCN2
ENSG00000146755	20.6335	-1.60544	0.764342	-2.10042	0.0356923	0.163823	TRIM50	20.6335	-1.98805	0.748799	-2.65499	0.00793117	0.0793611	TRIM50				ENSG00000118137	644.43	-5.41604	0.857055	-6.31935	2.62659e-10	2.21234e-08	APOA1	644.43	-7.11458	0.928672	-7.66102	1.8446e-14	2.00107e-12	APOA1
ENSG00000146757	1162.28	-1.45459	0.489373	-2.97235	0.00295526	0.0275547	ZNF92	1162.28	-1.29821	0.488486	-2.65762	0.00786954	0.0790142	ZNF92				ENSG00000118193	3949.3	-1.24465	0.53703	-2.31766	0.0204676	0.120552	KIF14	3949.3	-2.49221	0.537992	-4.63244	3.61387e-06	6.85535e-05	KIF14
ENSG00000146918	3610.11	-1.24696	0.428623	-2.90923	0.00362325	0.0320533	NCAPG2	3610.11	-0.907419	0.428149	-2.1194	0.0340565	0.211767	NCAPG2				ENSG00000118308	157.536	-0.832612	0.416549	-1.99884	0.0456261	0.205664	LRMP	157.536	-2.58574	0.430175	-6.01091	1.84483e-09	8.29782e-08	LRMP
ENSG00000147257	5837.58	-3.69066	0.757085	-4.87483	1.08901e-06	4.77805e-05	GPC3	5837.58	-1.66012	0.756425	-2.19469	0.0281861	0.186226	GPC3				ENSG00000118514	116.634	-2.8138	0.585659	-4.80451	1.5513e-06	5.52254e-05	ALDH8A1	116.634	-2.45682	0.587844	-4.17938	2.92308e-05	0.000408307	ALDH8A1
ENSG00000147481	57.9541	-1.09572	0.476491	-2.29956	0.0214731	0.115434	SNTG1	57.9541	-1.63649	0.471374	-3.47176	0.000517067	0.0106701	SNTG1				ENSG00000118557	190.273	-2.50925	0.512573	-4.8954	9.81085e-07	3.70227e-05	PMFBP1	190.273	-2.75505	0.536691	-5.1334	2.84558e-07	7.43762e-06	PMFBP1
ENSG00000147869	200.181	-3.34857	1.43334	-2.3362	0.0194807	0.107692	CER1	200.181	-4.5094	1.43372	-3.14523	0.00165954	0.0255489	CER1				ENSG00000118600	1110.4	-0.622973	0.301382	-2.06705	0.0387291	0.185781	TMEM5	1110.4	-0.784637	0.302782	-2.59143	0.00955792	0.0443972	TMEM5
ENSG00000147874	3024.31	-0.914678	0.275046	-3.32555	0.000882444	0.0112227	HAUS6	3024.31	-0.944819	0.27461	-3.44058	0.000580462	0.0116973	HAUS6				ENSG00000118785	4263.87	-3.49528	0.973599	-3.59006	0.000330602	0.00533225	SPP1	4263.87	-6.38518	0.978634	-6.52458	6.81903e-11	4.13245e-09	SPP1
ENSG00000148730	4028.2	-0.926222	0.319172	-2.90196	0.0037084	0.0326582	EIF4EBP2	4028.2	-0.89016	0.318767	-2.79251	0.00523011	0.0592011	EIF4EBP2				ENSG00000118946	375.789	-2.87425	0.568343	-5.05724	4.25367e-07	1.76829e-05	PCDH17	375.789	-4.79112	0.580504	-8.25338	1.5397e-16	2.23151e-14	PCDH17
ENSG00000148773	7733.3	-2.34087	0.543853	-4.30423	1.67569e-05	0.000492161	MKI67	7733.3	-1.21268	0.543299	-2.23207	0.0256103	0.174243	MKI67				ENSG00000118985	6415.28	-1.32233	0.352681	-3.74937	0.000177279	0.00322911	ELL2	6415.28	-1.55716	0.352877	-4.41275	1.02067e-05	0.000166417	ELL2
ENSG00000148835	654.526	-0.923306	0.3913	-2.35959	0.0182952	0.102867	TAF5	654.526	-1.31232	0.390246	-3.36281	0.00077154	0.0145497	TAF5				ENSG00000119139	5578.9	-1.37767	0.361756	-3.80827	0.000139941	0.00265599	TJP2	5578.9	-1.98794	0.362147	-5.48931	4.03505e-08	1.32528e-06	TJP2
ENSG00000148950	1878.15	-0.887423	0.25047	-3.54303	0.000395565	0.00596189	IMMP1L	1878.15	-0.613774	0.249492	-2.46009	0.01389	0.117109	IMMP1L				ENSG00000119318	14503.6	-0.59524	0.176999	-3.36296	0.000771129	0.0104606	RAD23B	14503.6	-0.795347	0.177202	-4.48836	7.17746e-06	0.000123263	RAD23B
ENSG00000149084	5604.47	-0.694262	0.343024	-2.02394	0.042976	0.184823	HSD17B12	5604.47	-0.769795	0.342835	-2.24538	0.0247436	0.170337	HSD17B12				ENSG00000119392	2686.66	-0.654277	0.18271	-3.58095	0.000342351	0.00547379	GLE1	2686.66	-0.98647	0.184013	-5.36087	8.28211e-08	2.52319e-06	GLE1
ENSG00000149503	1513.93	-1.42687	0.375838	-3.79651	0.000146749	0.00278388	INCENP	1513.93	-1.54245	0.374696	-4.11653	3.84619e-05	0.00137781	INCENP				ENSG00000119402	5484.76	-0.747516	0.175681	-4.25495	2.09091e-05	0.000524981	FBXW2	5484.76	-0.774469	0.176002	-4.40035	1.08076e-05	0.000174553	FBXW2
ENSG00000149742	867.121	-4.10161	0.715927	-5.72908	1.00975e-08	8.14686e-07	SLC22A9	867.121	-2.6497	0.708303	-3.74092	0.000183348	0.00481223	SLC22A9				ENSG00000119431	355.094	-2.91776	0.508011	-5.7435	9.274e-09	5.62419e-07	HDHD3	355.094	-4.24705	0.578187	-7.34547	2.05037e-13	1.91033e-11	HDHD3
ENSG00000150456	331.596	-0.858497	0.336849	-2.54861	0.0108154	0.0713178	EEF1AKMT1	331.596	-1.35786	0.334753	-4.05631	4.98536e-05	0.00169292	EEF1AKMT1				ENSG00000119471	3811.52	-0.720274	0.240316	-2.99719	0.00272477	0.0276272	HSDL2	3811.52	-1.10083	0.240915	-4.56939	4.89156e-06	8.92075e-05	HSDL2
ENSG00000150471	2957.77	-2.53542	0.517051	-4.90362	9.40873e-07	4.23223e-05	ADGRL3	2957.77	-1.19782	0.516711	-2.31817	0.0204402	0.149031	ADGRL3				ENSG00000119630	158.179	-2.41972	0.678961	-3.56385	0.000365453	0.00575042	PGF	158.179	-4.15796	0.728283	-5.70926	1.13466e-08	4.25178e-07	PGF
ENSG00000150768	3985.9	-0.931027	0.241576	-3.85397	0.000116217	0.0023046	DLAT	3985.9	-0.669001	0.241005	-2.77588	0.00550521	0.0613982	DLAT				ENSG00000119698	312.216	-3.06854	0.622468	-4.92963	8.2384e-07	3.18823e-05	PPP4R4	312.216	-3.76245	0.648249	-5.80402	6.47425e-09	2.54073e-07	PPP4R4
ENSG00000151322	843.41	-3.48685	1.16453	-2.99422	0.00275149	0.026006	NPAS3	843.41	-3.62624	1.16141	-3.12228	0.00179458	0.0268604	NPAS3				ENSG00000119715	32.4675	-2.55293	0.584177	-4.37014	1.24169e-05	0.000337588	ESRRB	32.4675	-2.56378	0.621177	-4.1273	3.67041e-05	0.000491398	ESRRB
ENSG00000151503	4358.47	-1.51909	0.376794	-4.03162	5.53935e-05	0.00128762	NCAPD3	4358.47	-0.889921	0.375906	-2.3674	0.0179135	0.13811	NCAPD3				ENSG00000119927	322.123	-3.94566	0.81842	-4.82107	1.42789e-06	5.11856e-05	GPAM	322.123	-4.81452	0.837735	-5.74707	9.08025e-09	3.46415e-07	GPAM
ENSG00000151576	2742.05	-0.919508	0.314455	-2.92413	0.00345419	0.0310194	QTRT2	2742.05	-0.820791	0.313875	-2.61503	0.00892202	0.0863199	QTRT2				ENSG00000119946	610.131	-0.881269	0.251409	-3.50533	0.000456049	0.00688185	CNNM1	610.131	-1.24645	0.252812	-4.93032	8.20931e-07	1.91354e-05	CNNM1
ENSG00000151849	1824.92	-1.43872	0.568607	-2.53026	0.0113978	0.0739923	CENPJ	1824.92	-1.77734	0.567991	-3.12917	0.00175303	0.026425	CENPJ				ENSG00000120054	107.507	-3.94274	0.534074	-7.38239	1.55473e-13	2.18971e-11	CPN1	107.507	-4.05231	0.567992	-7.13445	9.71739e-13	8.06602e-11	CPN1
ENSG00000151948	40.0078	-1.98375	0.333263	-5.95253	2.64035e-09	2.52553e-07	GLT1D1	40.0078	-4.21086	0.375101	-11.2259	3.04133e-29	5.22581e-26	GLT1D1				ENSG00000120533	2565.06	-0.976077	0.318465	-3.06494	0.00217714	0.0232933	ENY2	2565.06	-1.35033	0.31953	-4.22598	2.37901e-05	0.000343883	ENY2
ENSG00000152253	974.747	-2.70923	0.465222	-5.82353	5.76167e-09	4.96e-07	SPC25	974.747	-1.447	0.461253	-3.1371	0.00170625	0.0260037	SPC25				ENSG00000120727	2819.89	-0.596419	0.237857	-2.50746	0.0121601	0.083637	PAIP2	2819.89	-0.907202	0.238841	-3.79834	0.000145666	0.00153642	PAIP2
ENSG00000152270	2662.99	-1.66366	0.259141	-6.4199	1.36364e-10	1.7458e-08	PDE3B	2662.99	-0.835095	0.258174	-3.23462	0.00121805	0.0202362	PDE3B				ENSG00000120756	2632.54	-1.63556	0.317409	-5.15283	2.56579e-07	1.12851e-05	PLS1	2632.54	-1.78987	0.318095	-5.62682	1.8356e-08	6.51306e-07	PLS1
ENSG00000152382	1221.03	-1.05815	0.224542	-4.71249	2.44707e-06	9.71243e-05	TADA1	1221.03	-1.05855	0.222827	-4.75054	2.02872e-06	0.00012138	TADA1				ENSG00000120802	12469.5	-0.831146	0.317276	-2.61963	0.00880242	0.0662388	TMPO	12469.5	-1.40841	0.317518	-4.43567	9.17858e-06	0.000152653	TMPO
ENSG00000152455	1828.92	-1.30758	0.445479	-2.93522	0.00333306	0.0301049	SUV39H2	1828.92	-1.01894	0.444399	-2.29285	0.0218566	0.156178	SUV39H2				ENSG00000120875	2611.04	-1.81586	0.704303	-2.57824	0.00993048	0.0724245	DUSP4	2611.04	-2.40572	0.70475	-3.41358	0.000641163	0.00515339	DUSP4
ENSG00000152484	2350.52	-0.679301	0.327517	-2.07409	0.0380709	0.170421	USP12	2350.52	-0.847622	0.326748	-2.59412	0.00948341	0.0897963	USP12				ENSG00000120885	8923.27	-2.0949	0.522268	-4.01115	6.04226e-05	0.00130212	CLU	8923.27	-2.65888	0.522504	-5.08872	3.60483e-07	9.1769e-06	CLU
ENSG00000152620	4668.3	-1.97809	0.25882	-7.64275	2.12624e-14	6.10134e-12	NADK2	4668.3	-2.19422	0.258455	-8.48975	2.07082e-17	1.27079e-14	NADK2				ENSG00000120915	927.638	-2.91873	0.42927	-6.79929	1.05138e-11	1.07962e-09	EPHX2	927.638	-4.45558	0.436769	-10.2012	1.95756e-24	7.88553e-22	EPHX2
ENSG00000152642	2571.59	-2.37182	0.338855	-6.99952	2.56849e-12	4.7498e-10	GPD1L	2571.59	-2.27841	0.33759	-6.74905	1.48817e-11	3.6185e-09	GPD1L				ENSG00000121039	2848.39	-0.963374	0.278435	-3.45997	0.000540241	0.00786677	RDH10	2848.39	-2.25111	0.282041	-7.98151	1.44553e-15	1.85027e-13	RDH10
ENSG00000152977	887.658	-1.23798	0.489694	-2.52806	0.0114694	0.0742885	ZIC1	887.658	-1.44133	0.489117	-2.94679	0.00321092	0.041465	ZIC1				ENSG00000121064	1258.67	-0.977745	0.318521	-3.06964	0.00214316	0.0230204	SCPEP1	1258.67	-0.822072	0.319998	-2.56899	0.0101995	0.0466265	SCPEP1
ENSG00000153187	16991	-0.80104	0.259425	-3.08776	0.00201674	0.0205669	HNRNPU	16991	-0.845108	0.259338	-3.25871	0.00111919	0.0190528	HNRNPU				ENSG00000121068	220.135	-1.46881	0.507026	-2.89692	0.00376841	0.035409	TBX2	220.135	-2.2449	0.518382	-4.33058	1.48714e-05	0.00022911	TBX2
ENSG00000153207	6827.51	-1.30443	0.319673	-4.08051	4.49367e-05	0.00108998	AHCTF1	6827.51	-1.47669	0.319478	-4.62219	3.7971e-06	0.000206168	AHCTF1				ENSG00000121075	70.686	-1.66519	0.727761	-2.2881	0.0221315	0.126929	TBX4	70.686	-5.44552	0.794775	-6.85165	7.30032e-12	5.26237e-10	TBX4
ENSG00000153560	2778.64	-1.97343	0.344478	-5.72877	1.01163e-08	8.14686e-07	UBP1	2778.64	-1.55335	0.342862	-4.53054	5.88327e-06	0.000292169	UBP1				ENSG00000121211	631.256	-1.02721	0.467153	-2.19887	0.0278874	0.149193	MND1	631.256	-2.01583	0.472319	-4.26795	1.97274e-05	0.00029384	MND1
ENSG00000153767	1612.29	-0.949374	0.299431	-3.17059	0.00152127	0.0166914	GTF2E1	1612.29	-0.978929	0.298472	-3.2798	0.00103881	0.0180056	GTF2E1				ENSG00000121270	36.9783	-0.968521	0.443554	-2.18355	0.0289957	0.152954	ABCC11	36.9783	-0.977211	0.466052	-2.09678	0.0360127	0.121861	ABCC11
ENSG00000154162	760.461	-4.5649	0.486369	-9.38566	6.25249e-21	5.78123e-18	CDH12	760.461	-1.35719	0.48023	-2.82613	0.00471136	0.0547972	CDH12				ENSG00000121274	1402.08	-0.793944	0.228009	-3.48207	0.000497555	0.00739117	PAPD5	1402.08	-0.818581	0.229029	-3.57414	0.000351387	0.00316931	PAPD5
ENSG00000154174	6330.16	-0.997165	0.211669	-4.71096	2.46553e-06	9.77017e-05	TOMM70	6330.16	-0.967813	0.211342	-4.57937	4.66387e-06	0.000240115	TOMM70				ENSG00000121579	10540	-1.31278	0.33535	-3.91465	9.05336e-05	0.00183733	NAA50	10540	-1.05316	0.335404	-3.13998	0.00168958	0.0113351	NAA50
ENSG00000154252	16.7874	-1.81063	0.61528	-2.94277	0.00325292	0.0295952	GAL3ST2	16.7874	-1.33282	0.565628	-2.35635	0.0184556	0.140857	GAL3ST2				ENSG00000121594	144.775	-0.727867	0.348352	-2.08946	0.0366662	0.179076	CD80	144.775	-1.70855	0.366306	-4.66428	3.09704e-06	5.99535e-05	CD80
ENSG00000154429	1384.15	-1.38933	0.277887	-4.99962	5.74438e-07	2.77386e-05	CCSAP	1384.15	-1.55717	0.276379	-5.63419	1.75879e-08	1.97092e-06	CCSAP				ENSG00000122176	114.738	-3.23976	1.27985	-2.53136	0.0113623	0.0796908	FMOD	114.738	-3.81386	1.29317	-2.94924	0.00318561	0.0188426	FMOD
ENSG00000154608	2354.52	-0.595374	0.295093	-2.01758	0.0436353	0.186693	CEP170P1	2354.52	-0.868551	0.294686	-2.94738	0.00320484	0.0414459	CEP170P1				ENSG00000122566	20309.6	-0.963037	0.35998	-2.67525	0.00746726	0.0588927	HNRNPA2B1	20309.6	-1.514	0.360099	-4.20441	2.61761e-05	0.000372669	HNRNPA2B1
ENSG00000154645	262.446	-6.28632	0.660289	-9.52056	1.72245e-21	1.95459e-18	CHODL	262.446	-6.21804	0.648052	-9.59497	8.39393e-22	8.32097e-19	CHODL				ENSG00000122873	1842.43	-0.727548	0.217889	-3.33908	0.000840574	0.0112662	CISD1	1842.43	-1.1723	0.219394	-5.34337	9.12319e-08	2.74016e-06	CISD1
ENSG00000154721	134.624	-1.08316	0.512753	-2.11243	0.0346496	0.160339	JAM2	134.624	-2.09262	0.51455	-4.06689	4.76457e-05	0.00163736	JAM2				ENSG00000123124	3242.1	-0.991077	0.390817	-2.53591	0.0112156	0.0790939	WWP1	3242.1	-1.61129	0.391287	-4.11793	3.82294e-05	0.000507109	WWP1
ENSG00000154839	1589.1	-1.32514	0.39867	-3.3239	0.000887677	0.0112606	SKA1	1589.1	-0.856548	0.397197	-2.15648	0.0310462	0.19915	SKA1				ENSG00000123191	671.451	-1.70863	0.518868	-3.29299	0.000991271	0.0127522	ATP7B	671.451	-1.39462	0.519306	-2.68555	0.00724097	0.03588	ATP7B
ENSG00000156150	24.6009	-2.98699	0.778452	-3.8371	0.000124498	0.00243964	ALX3	24.6009	-6.2583	1.09923	-5.69337	1.24554e-08	1.46587e-06	ALX3				ENSG00000123213	5273.02	-0.764029	0.222293	-3.43703	0.000588136	0.00844962	NLN	5273.02	-0.864974	0.222684	-3.88432	0.000102618	0.00114451	NLN
ENSG00000156206	237.042	-1.65512	0.78703	-2.10299	0.0354665	0.163179	CFAP161	237.042	-1.69192	0.784011	-2.15803	0.0309253	0.198572	CFAP161				ENSG00000123219	1698.97	-0.977657	0.453372	-2.15641	0.0310516	0.160289	CENPK	1698.97	-2.15152	0.455127	-4.72729	2.27536e-06	4.57947e-05	CENPK
ENSG00000156219	10.718	-1.87185	0.608733	-3.07499	0.00210508	0.0212739	ART3	10.718	-1.05492	0.5179	-2.03692	0.0416581	0.239932	ART3				ENSG00000123352	2345.28	-0.615594	0.223281	-2.75704	0.00583278	0.0494195	SPATS2	2345.28	-0.684853	0.224595	-3.04929	0.00229385	0.0144805	SPATS2
ENSG00000156709	2739.65	-1.0722	0.184958	-5.79698	6.7519e-09	5.71394e-07	AIFM1	2739.65	-0.906014	0.183651	-4.93336	8.08273e-07	5.52585e-05	AIFM1				ENSG00000123353	1152.58	-1.05792	0.308436	-3.42996	0.000603668	0.00859609	ORMDL2	1152.58	-1.07611	0.310328	-3.46764	0.000525049	0.0043727	ORMDL2
ENSG00000156802	9979.05	-1.85994	0.429216	-4.33333	1.46868e-05	0.000440691	ATAD2	9979.05	-0.947338	0.429019	-2.20815	0.0272338	0.181799	ATAD2				ENSG00000123453	122.068	-4.70671	0.977484	-4.81513	1.47105e-06	5.25136e-05	SARDH	122.068	-3.84542	0.965715	-3.98194	6.8355e-05	0.000819782	SARDH
ENSG00000156959	12.3577	-1.71661	0.563094	-3.04854	0.00229959	0.0227442	LHFPL4	12.3577	-1.21414	0.517737	-2.3451	0.019022	0.143155	LHFPL4				ENSG00000123472	1525.65	-0.799042	0.195001	-4.09762	4.17418e-05	0.000942903	ATPAF1	1525.65	-0.711796	0.195983	-3.63192	0.000281319	0.00264444	ATPAF1
ENSG00000156970	5367.43	-2.063	0.460869	-4.47633	7.59388e-06	0.000252438	BUB1B	5367.43	-1.04324	0.460495	-2.26548	0.0234835	0.164519	BUB1B				ENSG00000123473	2667.53	-1.32049	0.403726	-3.27075	0.00107262	0.0135718	STIL	2667.53	-1.94016	0.404582	-4.79546	1.62301e-06	3.45434e-05	STIL
ENSG00000157087	393.26	-6.27771	0.660621	-9.50275	2.04428e-21	2.12648e-18	ATP2B2	393.26	-5.63821	0.609888	-9.24466	2.35981e-20	1.96199e-17	ATP2B2				ENSG00000123505	8414.87	-0.672133	0.342686	-1.96136	0.0498366	0.217608	AMD1	8414.87	-1.43552	0.342889	-4.18654	2.83239e-05	0.000397666	AMD1
ENSG00000157131	39.3874	-5.0016	0.988974	-5.05736	4.25097e-07	2.16583e-05	C8A	39.3874	-2.92968	0.834301	-3.51153	0.000445527	0.00955325	C8A				ENSG00000123545	1217.48	-0.832333	0.396628	-2.09852	0.035859	0.176681	NDUFAF4	1217.48	-1.12019	0.397572	-2.81759	0.00483858	0.026306	NDUFAF4
ENSG00000157212	1488.6	-0.692202	0.187315	-3.69539	0.000219553	0.0037775	PAXIP1	1488.6	-0.623548	0.185588	-3.35986	0.000779834	0.0146604	PAXIP1				ENSG00000123561	34.3262	-1.91712	0.827612	-2.31645	0.0205338	0.120775	SERPINA7	34.3262	-3.56999	1.03621	-3.44526	0.000570519	0.00469521	SERPINA7
ENSG00000157456	2552.49	-2.10324	0.389289	-5.40277	6.5619e-08	4.24398e-06	CCNB2	2552.49	-0.974413	0.387887	-2.5121	0.0120014	0.105428	CCNB2				ENSG00000123737	2003.26	-1.29914	0.300742	-4.31978	1.56184e-05	0.000411183	EXOSC9	2003.26	-1.83965	0.303187	-6.06771	1.29747e-09	5.94318e-08	EXOSC9
ENSG00000157500	2466.85	-0.96322	0.171903	-5.60328	2.10336e-08	1.53092e-06	APPL1	2466.85	-0.688558	0.170307	-4.04304	5.27625e-05	0.00176689	APPL1				ENSG00000123975	4647.19	-0.993857	0.398635	-2.49315	0.0126615	0.0858558	CKS2	4647.19	-1.77659	0.399205	-4.45033	8.57383e-06	0.000143994	CKS2
ENSG00000158186	1098.54	-2.46846	0.722737	-3.41543	0.000636806	0.00871115	MRAS	1098.54	-4.21056	0.723581	-5.81906	5.91778e-09	7.78188e-07	MRAS				ENSG00000123983	13816.5	-0.911055	0.340244	-2.67765	0.00741407	0.0585805	ACSL3	13816.5	-1.22162	0.340392	-3.58886	0.000332121	0.00302534	ACSL3
ENSG00000158220	159.857	-1.48095	0.512418	-2.89011	0.00385103	0.0334752	ESYT3	159.857	-3.63931	0.530583	-6.85908	6.93069e-12	1.73429e-09	ESYT3				ENSG00000124102	11.3997	-2.98536	1.47293	-2.02682	0.0426809	0.197426	PI3	11.3997	-3.27436	1.49768	-2.18629	0.0287947	0.103401	PI3
ENSG00000158373	5287.33	-0.949176	0.410462	-2.31246	0.0207523	0.112385	HIST1H2BD	5287.33	-1.02968	0.410213	-2.51012	0.0120689	0.105912	HIST1H2BD				ENSG00000124145	7850.54	-1.41885	0.389327	-3.64437	0.000268046	0.00451248	SDC4	7850.54	-1.74164	0.389603	-4.47029	7.81126e-06	0.000132598	SDC4
ENSG00000158402	1112.33	-1.73706	0.419031	-4.14542	3.39193e-05	0.00087842	CDC25C	1112.33	-1.17648	0.41649	-2.82475	0.00473173	0.0549102	CDC25C				ENSG00000124207	17326.9	-0.808508	0.338583	-2.38792	0.016944	0.105512	CSE1L	17326.9	-1.26856	0.338756	-3.74477	0.000180562	0.0018343	CSE1L
ENSG00000158773	1605.6	-0.763706	0.225678	-3.38406	0.000714234	0.00952503	USF1	1605.6	-1.25348	0.225154	-5.56722	2.58842e-08	2.77975e-06	USF1				ENSG00000124275	2404.85	-0.639066	0.252645	-2.5295	0.0114226	0.0800887	MTRR	2404.85	-0.918442	0.253681	-3.62046	0.00029408	0.00274393	MTRR
ENSG00000158955	19.0133	-3.12162	0.648309	-4.81502	1.47187e-06	6.24921e-05	WNT9B	19.0133	-4.70717	0.736178	-6.39406	1.61537e-10	3.03903e-08	WNT9B				ENSG00000124279	817.667	-0.788892	0.302321	-2.60945	0.00906873	0.0676911	FASTKD3	817.667	-1.36879	0.306587	-4.4646	8.02196e-06	0.000135724	FASTKD3
ENSG00000159055	817.742	-0.830766	0.343358	-2.41953	0.0155404	0.0918913	MIS18A	817.742	-1.30679	0.342527	-3.81513	0.00013611	0.00379255	MIS18A				ENSG00000124374	248.235	-2.08152	0.534415	-3.89494	9.82232e-05	0.00196859	PAIP2B	248.235	-2.16333	0.539445	-4.01029	6.06439e-05	0.000741588	PAIP2B
ENSG00000159217	6696.85	-1.02321	0.319197	-3.20557	0.00134797	0.0153234	IGF2BP1	6696.85	-0.96598	0.318967	-3.02847	0.00245798	0.0338781	IGF2BP1				ENSG00000124399	520.676	-0.989914	0.217671	-4.54776	5.42209e-06	0.000165776	NA	520.676	-1.02675	0.220907	-4.64787	3.35385e-06	6.42887e-05	NA
ENSG00000159261	242.075	-0.593831	0.247286	-2.40139	0.0163329	0.0950911	CLDN14	242.075	-0.89561	0.243083	-3.68438	0.000229258	0.00578736	CLDN14				ENSG00000124529	3784.45	-1.12701	0.50993	-2.21012	0.0270971	0.146385	NA	3784.45	-1.39677	0.510375	-2.73676	0.00620473	0.0318417	NA
ENSG00000159388	368.783	-2.28996	0.658158	-3.47935	0.000502639	0.00722001	BTG2	368.783	-2.81987	0.655733	-4.30033	1.70546e-05	0.000712424	BTG2				ENSG00000124568	104.482	-2.76207	1.09905	-2.51314	0.011966	0.0827065	SLC17A1	104.482	-3.01676	1.10615	-2.72726	0.00638625	0.0325274	SLC17A1
ENSG00000159445	674.398	-0.832746	0.387843	-2.14712	0.0317835	0.152036	THEM4	674.398	-1.1825	0.386688	-3.05802	0.00222808	0.031457	THEM4				ENSG00000124610	1901.07	-1.8389	0.706829	-2.60162	0.00927855	0.0688584	HIST1H1A	1901.07	-2.4082	0.707243	-3.40504	0.000661533	0.00527378	HIST1H1A
ENSG00000160124	1103.53	-0.725032	0.369326	-1.96312	0.049632	0.203693	CCDC58	1103.53	-0.820301	0.368469	-2.22624	0.0259979	0.176056	CCDC58				ENSG00000124635	2798.59	-1.29355	0.593397	-2.1799	0.0292651	0.154091	HIST1H2BJ	2798.59	-2.03232	0.594726	-3.41724	0.000632606	0.00509957	HIST1H2BJ
ENSG00000160229	365.434	-1.48179	0.446073	-3.32184	0.000894248	0.0113111	NA	365.434	-1.07401	0.442359	-2.42792	0.0151857	0.123927	NA				ENSG00000124693	5426	-1.53422	0.636215	-2.41147	0.0158882	0.100838	NA	5426	-2.45596	0.636833	-3.85652	0.000115013	0.00125816	NA
ENSG00000160352	2064.8	-1.46834	0.365578	-4.01648	5.90736e-05	0.00135425	ZNF714	2064.8	-1.16167	0.364663	-3.18561	0.00144448	0.0229815	ZNF714				ENSG00000124789	9312.23	-0.600338	0.277163	-2.16601	0.0303102	0.157471	NUP153	9312.23	-0.953538	0.277502	-3.43614	0.00059006	0.00482907	NUP153
ENSG00000160539	44.0101	-2.67045	1.03364	-2.58352	0.00977965	0.0663202	PLPP7	44.0101	-2.46	0.946741	-2.59839	0.00936622	0.0891122	PLPP7				ENSG00000125285	31.4845	-7.71543	1.35676	-5.68667	1.29537e-08	7.60521e-07	SOX21	31.4845	-7.45585	1.36977	-5.44315	5.23458e-08	1.67116e-06	SOX21
ENSG00000160679	3285.79	-0.635982	0.180841	-3.51681	0.000436764	0.0064596	CHTOP	3285.79	-0.647394	0.180056	-3.59551	0.000323753	0.00757894	CHTOP				ENSG00000125885	4153.7	-0.858875	0.355286	-2.41742	0.015631	0.0996964	MCM8	4153.7	-1.2775	0.355625	-3.59228	0.000327796	0.002991	MCM8
ENSG00000160752	10185.9	-1.01513	0.308595	-3.28954	0.00100351	0.012329	FDPS	10185.9	-0.772468	0.308278	-2.50575	0.0122193	0.106723	FDPS				ENSG00000125895	49.7495	-4.13232	0.88555	-4.66639	3.06539e-06	9.97493e-05	TMEM74B	49.7495	-4.53057	0.97082	-4.66675	3.06008e-06	5.95325e-05	TMEM74B
ENSG00000160785	1678.47	-1.00211	0.312509	-3.20667	0.00134282	0.0152797	SLC25A44	1678.47	-1.30761	0.311696	-4.19514	2.72704e-05	0.00104319	SLC25A44				ENSG00000126003	1017.81	-0.823064	0.325896	-2.52554	0.011552	0.0804982	PLAGL2	1017.81	-0.850443	0.32682	-2.60217	0.00926349	0.0433315	PLAGL2
ENSG00000160803	1459.13	-0.628816	0.178638	-3.52006	0.000431454	0.00640765	UBQLN4	1459.13	-1.06071	0.17776	-5.96707	2.4155e-09	3.40203e-07	UBQLN4				ENSG00000126012	3685.51	-0.688717	0.229619	-2.99939	0.00270525	0.0275244	KDM5C	3685.51	-0.833615	0.229911	-3.62582	0.000288047	0.0026975	KDM5C
ENSG00000160932	924.695	-1.53099	0.480197	-3.18825	0.00143134	0.0160096	LY6E	924.695	-5.49386	0.587651	-9.34885	8.86077e-21	7.87508e-18	LY6E				ENSG00000126067	5386.02	-1.20875	0.226316	-5.34096	9.24566e-08	4.57685e-06	PSMB2	5386.02	-1.40255	0.226751	-6.1854	6.19453e-10	3.05181e-08	PSMB2
ENSG00000160963	94.6175	-1.9887	0.735572	-2.70361	0.00685906	0.0508724	COL26A1	94.6175	-1.7984	0.726585	-2.47514	0.0133182	0.113504	COL26A1				ENSG00000126215	679.974	-1.48386	0.533612	-2.78079	0.00542275	0.0468856	XRCC3	679.974	-1.61469	0.537237	-3.00555	0.00265097	0.0162689	XRCC3
ENSG00000161267	65.5386	-1.81182	0.420899	-4.30463	1.67262e-05	0.000491837	BDH1	65.5386	-1.03943	0.392241	-2.64998	0.00804972	0.0801056	BDH1				ENSG00000126231	34.8618	-6.28209	1.01933	-6.16295	7.14038e-10	5.49361e-08	PROZ	34.8618	-5.93111	1.0407	-5.69917	1.20391e-08	4.4685e-07	PROZ
ENSG00000161800	5711.8	-1.60447	0.369183	-4.346	1.38645e-05	0.000418028	RACGAP1	5711.8	-1.18196	0.368344	-3.20884	0.00133274	0.0215766	RACGAP1				ENSG00000126562	99.5064	-2.621	0.714146	-3.67012	0.000242436	0.00417086	WNK4	99.5064	-2.59965	0.730046	-3.56094	0.000369535	0.00329609	WNK4
ENSG00000161888	1850.43	-2.2687	0.483507	-4.69217	2.7032e-06	0.000105281	SPC24	1850.43	-1.71937	0.482052	-3.56677	0.000361403	0.0082359	SPC24				ENSG00000126698	3598.87	-0.630186	0.225319	-2.79686	0.00516019	0.0451455	DNAJC8	3598.87	-0.839914	0.226009	-3.71629	0.000202167	0.0020106	DNAJC8
ENSG00000162063	1706.18	-1.57182	0.497364	-3.16029	0.00157609	0.0171448	CCNF	1706.18	-1.17872	0.496183	-2.37557	0.0175218	0.136149	CCNF				ENSG00000126787	4556.39	-1.09339	0.495169	-2.2081	0.0272371	0.14689	DLGAP5	4556.39	-2.32561	0.49612	-4.68758	2.7645e-06	5.42832e-05	DLGAP5
ENSG00000162065	74.5371	-0.681836	0.306548	-2.22424	0.0261325	0.132953	TBC1D24	74.5371	-1.05093	0.30097	-3.49181	0.00047976	0.0101156	TBC1D24				ENSG00000126838	73.2633	-3.47592	1.16206	-2.99117	0.00277907	0.0280453	PZP	73.2633	-3.65933	1.1878	-3.08076	0.00206472	0.0133012	PZP
ENSG00000162631	57.723	-1.70398	0.508701	-3.34968	0.000809051	0.0104801	NTNG1	57.723	-2.07439	0.504521	-4.1116	3.92921e-05	0.00139492	NTNG1				ENSG00000126878	2434.9	-2.83381	0.949567	-2.98432	0.00284207	0.0285581	AIF1L	2434.9	-2.13055	0.946895	-2.25003	0.0244468	0.0911702	AIF1L
ENSG00000162702	5306.77	-1.34118	0.273634	-4.90137	9.51722e-07	4.27334e-05	ZNF281	5306.77	-1.25848	0.273288	-4.60498	4.12508e-06	0.000218765	ZNF281				ENSG00000127080	1187.68	-0.614534	0.277034	-2.21826	0.026537	0.144417	IPPK	1187.68	-0.812902	0.278371	-2.92021	0.00349792	0.0202099	IPPK
ENSG00000162769	1793.16	-1.0267	0.20274	-5.06412	4.10295e-07	2.10329e-05	FLVCR1	1793.16	-0.773547	0.201187	-3.84492	0.000120594	0.00344588	FLVCR1				ENSG00000127184	6710.26	-0.828735	0.286069	-2.89697	0.00376782	0.035409	COX7C	6710.26	-1.50588	0.286729	-5.25193	1.50512e-07	4.22854e-06	COX7C
ENSG00000162813	2236.44	-0.914421	0.247999	-3.68719	0.000226741	0.00386652	BPNT1	2236.44	-0.831864	0.247039	-3.36734	0.000758966	0.0143436	BPNT1				ENSG00000127241	1595.08	-2.32857	1.01615	-2.29156	0.0219313	0.126182	MASP1	1595.08	-3.17116	1.01679	-3.11879	0.00181594	0.0120179	MASP1
ENSG00000162851	1810.23	-0.843727	0.329178	-2.56314	0.0103731	0.0692052	TFB2M	1810.23	-1.24663	0.328688	-3.79273	0.000148998	0.00407673	TFB2M				ENSG00000127423	612.16	-1.13454	0.466502	-2.43201	0.0150151	0.0970898	AUNIP	612.16	-1.51274	0.469939	-3.21902	0.00128631	0.00910925	AUNIP
ENSG00000162923	5111.39	-0.994832	0.319633	-3.11242	0.00185559	0.019399	WDR26	5111.39	-0.947474	0.319363	-2.96676	0.00300958	0.0394753	WDR26				ENSG00000127774	755.846	-0.765289	0.330873	-2.31294	0.0207258	0.121489	EMC6	755.846	-0.73837	0.332468	-2.22088	0.0263594	0.0965676	EMC6
ENSG00000162944	104.141	-3.59099	0.976456	-3.67757	0.000235465	0.00399076	RFTN2	104.141	-3.98271	0.966263	-4.12176	3.75981e-05	0.00135532	RFTN2				ENSG00000127804	2584.59	-0.971957	0.155875	-6.23548	4.50401e-10	3.59401e-08	METTL16	2584.59	-0.933776	0.156721	-5.9582	2.55033e-09	1.09668e-07	METTL16
ENSG00000162946	776.258	-1.65987	0.384506	-4.31688	1.58252e-05	0.000469769	DISC1	776.258	-1.61878	0.382704	-4.22984	2.33862e-05	0.000930178	DISC1				ENSG00000127831	4935.17	-1.86298	0.854316	-2.18067	0.0292077	0.153821	VIL1	4935.17	-3.78543	0.855234	-4.42619	9.5913e-06	0.000158173	VIL1
ENSG00000163026	1110.14	-0.813247	0.300027	-2.71058	0.00671662	0.0502264	C2orf44	1110.14	-0.752203	0.298651	-2.51867	0.01178	0.104193	C2orf44				ENSG00000128011	33.0079	-2.64905	0.579518	-4.57113	4.85095e-06	0.000150073	LRFN1	33.0079	-3.14782	0.681262	-4.62057	3.8269e-06	7.20953e-05	LRFN1
ENSG00000163032	561.78	-2.14295	0.810365	-2.64442	0.00818301	0.0581026	VSNL1	561.78	-1.99746	0.809236	-2.46833	0.0135743	0.115012	VSNL1				ENSG00000128228	296.551	-1.55969	0.511014	-3.05214	0.00227214	0.0239714	SDF2L1	296.551	-1.43402	0.515015	-2.78443	0.00536219	0.028504	SDF2L1
ENSG00000163041	3831.78	-0.847617	0.273962	-3.09392	0.00197528	0.0202517	H3F3A	3831.78	-0.769418	0.273513	-2.8131	0.00490671	0.0564578	H3F3A				ENSG00000128266	351.768	-3.611	0.471539	-7.6579	1.89004e-14	2.98858e-12	GNAZ	351.768	-3.15534	0.474454	-6.65047	2.9216e-11	1.90091e-09	GNAZ
ENSG00000163113	3414.12	-0.773511	0.317413	-2.43692	0.0148128	0.0888094	NA	3414.12	-1.22237	0.317158	-3.85414	0.000116136	0.00334447	NA				ENSG00000128383	17.9311	-2.99642	1.21947	-2.45714	0.0140047	0.0922462	APOBEC3A	17.9311	-3.41443	1.28964	-2.64758	0.00810709	0.0391174	APOBEC3A
ENSG00000163131	200.209	-1.48074	0.693935	-2.13383	0.0328567	0.155186	CTSS	200.209	-2.44822	0.695443	-3.52037	0.000430944	0.0093259	CTSS				ENSG00000128408	58.8061	-3.33439	1.26969	-2.62615	0.00863565	0.0652768	RIBC2	58.8061	-4.9525	1.30564	-3.79316	0.000148745	0.00156108	RIBC2
ENSG00000163141	23.907	-1.90402	0.656354	-2.9009	0.00372093	0.0326973	BNIPL	23.907	-1.36053	0.597424	-2.27733	0.0227662	0.160673	BNIPL				ENSG00000128908	3148.65	-0.666025	0.205904	-3.23464	0.00121798	0.0149701	INO80	3148.65	-0.647893	0.206492	-3.13762	0.00170327	0.0114018	INO80
ENSG00000163320	6166.74	-0.682099	0.230166	-2.96351	0.0030415	0.0281122	CGGBP1	6166.74	-0.616375	0.229593	-2.68464	0.00726082	0.0747678	CGGBP1				ENSG00000128917	67.3604	-2.88751	0.618821	-4.66615	3.06903e-06	9.97493e-05	DLL4	67.3604	-2.52855	0.632934	-3.99496	6.47045e-05	0.000783548	DLL4
ENSG00000163374	2024.82	-0.741679	0.207896	-3.56755	0.000360333	0.00552563	YY1AP1	2024.82	-1.16879	0.207179	-5.64144	1.68635e-08	1.91078e-06	YY1AP1				ENSG00000128944	3637.31	-1.13025	0.451174	-2.50513	0.0122408	0.0839751	KNSTRN	3637.31	-1.71725	0.452019	-3.79907	0.000145237	0.00153249	KNSTRN
ENSG00000163376	178.001	-2.42357	0.801331	-3.02443	0.002491	0.0242542	KBTBD8	178.001	-2.24576	0.793414	-2.8305	0.00464753	0.0542015	KBTBD8				ENSG00000129007	156.148	-1.08361	0.517596	-2.09354	0.0363011	0.178112	CALML4	156.148	-1.63961	0.525448	-3.12041	0.00180597	0.0119664	CALML4
ENSG00000163377	197.28	-3.25625	0.796882	-4.08624	4.38425e-05	0.00107098	FAM19A4	197.28	-4.3416	0.798579	-5.43665	5.42915e-08	5.36133e-06	FAM19A4				ENSG00000129071	2049.12	-0.805268	0.350136	-2.29987	0.0214556	0.124354	MBD4	2049.12	-0.746656	0.350472	-2.13043	0.0331363	0.114648	MBD4
ENSG00000163378	851.452	-1.08049	0.264329	-4.08767	4.35726e-05	0.00106856	EOGT	851.452	-0.654511	0.260904	-2.50863	0.01212	0.106216	EOGT				ENSG00000129173	836.029	-2.13089	0.672006	-3.17094	0.00151946	0.0177127	E2F8	836.029	-3.5834	0.675692	-5.3033	1.13731e-07	3.32477e-06	E2F8
ENSG00000163444	2887.71	-0.615789	0.192601	-3.19723	0.00138754	0.0156106	TMEM183A	2887.71	-0.848441	0.191732	-4.42515	9.63745e-06	0.000437316	TMEM183A				ENSG00000129195	1595.97	-2.87709	0.490551	-5.86501	4.49095e-09	2.96035e-07	FAM64A	1595.97	-3.1177	0.492664	-6.32824	2.47976e-10	1.3113e-08	FAM64A
ENSG00000163468	26594.3	-0.767546	0.242501	-3.16513	0.00155016	0.016921	CCT3	26594.3	-1.09229	0.242455	-4.50514	6.63283e-06	0.000322556	CCT3				ENSG00000129235	2272.23	-1.43194	0.284005	-5.04196	4.60794e-07	1.89418e-05	TXNDC17	2272.23	-1.86661	0.285049	-6.54837	5.81682e-11	3.55657e-09	TXNDC17
ENSG00000163479	10098.6	-0.818041	0.322379	-2.53751	0.0111644	0.0729823	SSR2	10098.6	-1.16466	0.322295	-3.61363	0.000301937	0.00718398	SSR2				ENSG00000129255	2433.77	-0.789873	0.367419	-2.14979	0.0315719	0.161937	MPDU1	2433.77	-1.3599	0.36835	-3.69186	0.000222618	0.00217784	MPDU1
ENSG00000163492	1227.4	-3.62645	0.649192	-5.5861	2.32228e-08	1.66119e-06	CCDC141	1227.4	-2.055	0.636108	-3.23058	0.0012354	0.0204119	CCDC141				ENSG00000129354	1199.04	-1.81148	0.497058	-3.6444	0.000268018	0.00451248	AP1M2	1199.04	-4.17653	0.507203	-8.23442	1.80427e-16	2.60119e-14	AP1M2
ENSG00000163507	3419.37	-2.67218	0.495918	-5.38835	7.11082e-08	4.55183e-06	KIAA1524	3419.37	-1.84141	0.494978	-3.72018	0.00019908	0.00513108	KIAA1524				ENSG00000129514	780.784	-3.06228	0.743869	-4.1167	3.84341e-05	0.000880534	FOXA1	780.784	-2.56595	0.744431	-3.44686	0.000567146	0.0046793	FOXA1
ENSG00000163513	5216.5	-1.73616	0.367157	-4.72865	2.26014e-06	9.13015e-05	TGFBR2	5216.5	-1.03122	0.366466	-2.81396	0.0048936	0.0563321	TGFBR2				ENSG00000129596	128.123	-3.29637	1.02045	-3.23031	0.00123657	0.0151264	CDO1	128.123	-2.61525	1.01958	-2.56503	0.0103167	0.0470284	CDO1
ENSG00000163527	12337.4	-0.878711	0.30957	-2.83849	0.00453277	0.0378167	STT3B	12337.4	-0.945025	0.309379	-3.05459	0.0022537	0.0317068	STT3B				ENSG00000129654	103.671	-3.63726	1.01851	-3.57114	0.000355427	0.00562356	FOXJ1	103.671	-2.29232	0.983903	-2.32983	0.0198153	0.0773852	FOXJ1
ENSG00000163535	2300.58	-1.59781	0.471883	-3.38604	0.000709086	0.00946649	SGOL2	2300.58	-1.3416	0.471265	-2.8468	0.00441613	0.0523557	SGOL2				ENSG00000129696	845.126	-0.992438	0.26781	-3.70576	0.000210758	0.00370537	TTI2	845.126	-1.22345	0.270421	-4.52424	6.06135e-06	0.00010698	TTI2
ENSG00000163539	5296.53	-1.17127	0.224245	-5.22317	1.75889e-07	9.99799e-06	CLASP2	5296.53	-0.745479	0.223432	-3.3365	0.000848407	0.0156192	CLASP2				ENSG00000129810	1291.66	-1.02022	0.354099	-2.88118	0.00396194	0.0368647	SGOL1	1291.66	-1.78622	0.355619	-5.02283	5.09148e-07	1.26099e-05	SGOL1
ENSG00000163605	3527.77	-1.71991	0.20291	-8.47625	2.32568e-17	1.0752e-14	PPP4R2	3527.77	-1.49501	0.202039	-7.39965	1.36542e-13	4.39904e-11	PPP4R2				ENSG00000130203	1426.53	-2.63075	1.03458	-2.54282	0.0109962	0.0778404	APOE	1426.53	-2.90369	1.0362	-2.80224	0.00507488	0.0272785	APOE
ENSG00000163634	1404.66	-1.1901	0.18735	-6.35228	2.12144e-10	2.64808e-08	THOC7	1404.66	-1.31517	0.185447	-7.09186	1.32319e-12	3.74768e-10	THOC7				ENSG00000130208	1246.24	-3.89014	0.800525	-4.85949	1.17691e-06	4.27674e-05	APOC1	1246.24	-4.90009	0.805428	-6.08383	1.17344e-09	5.4204e-08	APOC1
ENSG00000163635	1463.99	-1.49296	0.216465	-6.897	5.31136e-12	9.3379e-10	ATXN7	1463.99	-0.952635	0.21325	-4.46721	7.92456e-06	0.000374766	ATXN7				ENSG00000130234	42.5172	-2.03914	0.582747	-3.49919	0.000466674	0.00699713	ACE2	42.5172	-4.18786	0.671641	-6.23527	4.51011e-10	2.2544e-08	ACE2
ENSG00000163636	2794.41	-1.39904	0.247274	-5.65786	1.53271e-08	1.17015e-06	PSMD6	2794.41	-1.31566	0.246283	-5.34207	9.18889e-08	8.45838e-06	PSMD6				ENSG00000130347	664.759	-0.813886	0.260128	-3.12879	0.00175531	0.019713	RTN4IP1	664.759	-0.93646	0.262698	-3.56478	0.000364162	0.00326091	RTN4IP1
ENSG00000163637	1299.52	-3.5619	0.42164	-8.44773	2.97014e-17	1.3241e-14	PRICKLE2	1299.52	-1.76623	0.413609	-4.27028	1.95228e-05	0.000796171	PRICKLE2				ENSG00000130695	2661.81	-1.22087	0.290532	-4.20221	2.64325e-05	0.000636108	CEP85	2661.81	-1.3978	0.291411	-4.79666	1.61329e-06	3.43999e-05	CEP85
ENSG00000163655	6618.07	-0.737023	0.241885	-3.047	0.00231141	0.0228126	GMPS	6618.07	-0.743917	0.241641	-3.0786	0.00207977	0.0298463	GMPS				ENSG00000130713	2321.37	-1.12358	0.410375	-2.73793	0.00618263	0.0515199	EXOSC2	2321.37	-1.48137	0.411131	-3.60317	0.000314363	0.00289406	EXOSC2
ENSG00000163659	3433.4	-1.29982	0.262195	-4.95744	7.14293e-07	3.30841e-05	TIPARP	3433.4	-1.17112	0.261611	-4.47657	7.58503e-06	0.000360695	TIPARP				ENSG00000130770	1917.01	-0.623077	0.234668	-2.65515	0.00792742	0.0614145	ATPIF1	1917.01	-0.973559	0.23607	-4.12402	3.7231e-05	0.000496994	ATPIF1
ENSG00000163681	2890.64	-0.873267	0.278963	-3.1304	0.00174567	0.0184977	SLMAP	2890.64	-0.781359	0.27831	-2.80751	0.00499259	0.0572416	SLMAP				ENSG00000130829	1099.56	-3.82303	0.748588	-5.10699	3.27336e-07	1.39681e-05	DUSP9	1099.56	-5.68771	0.757764	-7.50591	6.10028e-14	6.12084e-12	DUSP9
ENSG00000163684	1016.02	-0.765253	0.370927	-2.06308	0.0391046	0.173463	RPP14	1016.02	-0.779972	0.369609	-2.11026	0.0348357	0.214901	RPP14				ENSG00000130876	36.4592	-3.02859	1.03445	-2.92772	0.00341452	0.032924	SLC7A10	36.4592	-3.10322	1.07305	-2.89195	0.00382855	0.0217582	SLC7A10
ENSG00000163689	390.68	-2.98112	0.337703	-8.82763	1.06914e-18	6.51002e-16	C3orf67	390.68	-1.29629	0.310286	-4.17774	2.94422e-05	0.00111267	C3orf67				ENSG00000130881	261.495	-1.83269	0.584962	-3.133	0.00173028	0.019505	LRP3	261.495	-1.2407	0.585259	-2.11993	0.0340123	0.116824	LRP3
ENSG00000163710	1093.57	-3.78756	0.641227	-5.90674	3.48937e-09	3.23836e-07	PCOLCE2	1093.57	-1.74363	0.627848	-2.77715	0.0054838	0.0613253	PCOLCE2				ENSG00000131187	12.369	-4.91669	1.28661	-3.82144	0.000132675	0.00253301	F12	12.369	-2.68745	1.12462	-2.38966	0.0168642	0.0685173	F12
ENSG00000163714	11168	-0.868479	0.287549	-3.02028	0.00252541	0.0244652	U2SURP	11168	-0.711358	0.287429	-2.4749	0.0133274	0.113516	U2SURP				ENSG00000131238	4630.52	-0.91309	0.194159	-4.70279	2.56628e-06	8.61241e-05	PPT1	4630.52	-0.68745	0.194535	-3.5338	0.000409623	0.00358708	PPT1
ENSG00000163734	74.1225	-1.62201	0.47699	-3.40051	0.000672595	0.00911087	CXCL3	74.1225	-1.22664	0.462283	-2.65344	0.0079675	0.0795947	CXCL3				ENSG00000131351	767.059	-0.947437	0.397083	-2.38599	0.0170332	0.10592	HAUS8	767.059	-1.82733	0.40055	-4.56205	5.06569e-06	9.19545e-05	HAUS8
ENSG00000163735	1494.41	-1.72538	0.623499	-2.76726	0.005653	0.0444915	CXCL5	1494.41	-2.05554	0.623249	-3.2981	0.000973414	0.0171057	CXCL5				ENSG00000131389	4429.44	-0.88625	0.407834	-2.17307	0.0297754	0.155855	SLC6A6	4429.44	-1.28141	0.408202	-3.13917	0.0016943	0.0113611	SLC6A6
ENSG00000163754	2200.85	-0.924626	0.219513	-4.21217	2.52926e-05	0.000699149	GYG1	2200.85	-0.619133	0.217917	-2.84114	0.00449522	0.0529659	GYG1				ENSG00000131475	2602.78	-1.00059	0.263212	-3.80146	0.000143848	0.00272014	VPS25	2602.78	-1.1348	0.264363	-4.29257	1.76615e-05	0.000266254	VPS25
ENSG00000163785	4875.93	-1.23925	0.3389	-3.65668	0.000255499	0.0042186	RYK	4875.93	-1.10531	0.338518	-3.26514	0.0010941	0.0187122	RYK				ENSG00000131477	63.5102	-2.97658	0.682585	-4.36074	1.29623e-05	0.000349103	RAMP2	63.5102	-3.33584	0.760332	-4.38734	1.14744e-05	0.000183912	RAMP2
ENSG00000163788	1503.61	-0.921723	0.232248	-3.9687	7.22658e-05	0.00158673	SNRK	1503.61	-0.610095	0.22975	-2.65547	0.00791974	0.0793322	SNRK				ENSG00000131732	1796.41	-0.632898	0.208362	-3.03749	0.00238555	0.024994	ZCCHC9	1796.41	-1.1142	0.210259	-5.29916	1.16334e-07	3.38642e-06	ZCCHC9
ENSG00000163807	1659.18	-1.01724	0.25153	-4.04422	5.24975e-05	0.00123758	KIAA1143	1659.18	-1.01006	0.250223	-4.03663	5.42254e-05	0.00180104	KIAA1143				ENSG00000131747	23561.8	-1.16232	0.564492	-2.05906	0.0394885	0.187782	TOP2A	23561.8	-2.07946	0.564633	-3.68285	0.000230639	0.0022411	TOP2A
ENSG00000163808	1728.07	-2.95553	0.428834	-6.89202	5.50065e-12	9.60305e-10	KIF15	1728.07	-2.0707	0.425815	-4.86291	1.15672e-06	7.49079e-05	KIF15				ENSG00000131778	3556.58	-0.841957	0.328976	-2.55932	0.0104876	0.0752735	CHD1L	3556.58	-1.84142	0.331028	-5.56272	2.65597e-08	9.00399e-07	CHD1L
ENSG00000163812	2616.42	-0.770419	0.2501	-3.08044	0.00206694	0.0209591	ZDHHC3	2616.42	-0.713587	0.248935	-2.86656	0.00414964	0.0502361	ZDHHC3				ENSG00000131795	3147.12	-0.941399	0.321278	-2.93017	0.00338777	0.0327273	NA	3147.12	-1.33763	0.322251	-4.15088	3.31194e-05	0.000452021	NA
ENSG00000163832	1003.56	-0.77874	0.353472	-2.20311	0.0275867	0.137989	ELP6	1003.56	-0.924366	0.351761	-2.62783	0.00859324	0.0841817	ELP6				ENSG00000131876	1019	-0.853801	0.325808	-2.62057	0.00877835	0.0660997	SNRPA1	1019	-0.849323	0.326784	-2.59904	0.00934856	0.0436179	SNRPA1
ENSG00000163904	2293.51	-0.823271	0.206842	-3.98019	6.88598e-05	0.00153178	SENP2	2293.51	-0.729148	0.206001	-3.53954	0.000400829	0.00885239	SENP2				ENSG00000131944	351.462	-0.857144	0.322144	-2.66075	0.00779671	0.060729	FAAP24	351.462	-0.854265	0.325061	-2.62802	0.00858847	0.0408998	FAAP24
ENSG00000163923	849.269	-0.632561	0.207774	-3.04447	0.0023309	0.0229731	RPL39L	849.269	-0.935935	0.206283	-4.53713	5.70243e-06	0.000284834	RPL39L				ENSG00000131979	995.945	-1.92844	0.612918	-3.14632	0.00165337	0.0188807	GCH1	995.945	-2.25548	0.615091	-3.6669	0.000245505	0.00235712	GCH1
ENSG00000163933	791.494	-1.07024	0.291018	-3.67757	0.000235465	0.00399076	RFT1	791.494	-1.18002	0.288644	-4.08814	4.34842e-05	0.00152901	RFT1				ENSG00000132031	1263.3	-2.41489	0.491962	-4.90869	9.16852e-07	3.51129e-05	MATN3	1263.3	-3.26117	0.493752	-6.60486	3.97883e-11	2.52287e-09	MATN3
ENSG00000163935	846.96	-1.77243	0.296306	-5.98178	2.20713e-09	2.19526e-07	SFMBT1	846.96	-0.859279	0.290972	-2.95313	0.00314566	0.0408239	SFMBT1				ENSG00000132164	468.932	-7.86862	0.776102	-10.1386	3.72235e-24	1.9188e-21	SLC6A11	468.932	-8.036	0.818869	-9.81354	9.8453e-23	3.19421e-20	SLC6A11
ENSG00000163938	5789.06	-1.24975	0.334644	-3.73457	0.000188033	0.00336747	GNL3	5789.06	-1.24829	0.334357	-3.73341	0.000188901	0.00493788	GNL3				ENSG00000132182	2183.26	-5.64199	0.855468	-6.59521	4.24658e-11	4.03879e-09	NUP210	2183.26	-4.78719	0.850579	-5.62816	1.82145e-08	6.47962e-07	NUP210
ENSG00000163939	4209.17	-1.42291	0.334538	-4.25338	2.1057e-05	0.000597373	PBRM1	4209.17	-1.01797	0.334083	-3.04706	0.00231093	0.0323152	PBRM1				ENSG00000132256	2440.26	-0.641687	0.215576	-2.97661	0.00291453	0.0290934	TRIM5	2440.26	-0.729481	0.215988	-3.37741	0.00073171	0.00573148	TRIM5
ENSG00000163946	4037.81	-1.01698	0.290172	-3.50475	0.000457043	0.00669605	FAM208A	4037.81	-0.990795	0.289726	-3.41976	0.000626761	0.0123597	FAM208A				ENSG00000132275	1234.46	-0.647175	0.275927	-2.34546	0.0190036	0.114154	RRP8	1234.46	-0.70849	0.276714	-2.56037	0.0104561	0.0475691	RRP8
ENSG00000163964	1015.76	-0.597249	0.24663	-2.42164	0.0154505	0.0914467	PIGX	1015.76	-0.629745	0.244953	-2.57088	0.0101441	0.0938543	PIGX				ENSG00000132326	467.17	-0.945484	0.391708	-2.41375	0.0157895	0.100385	PER2	467.17	-0.972039	0.393128	-2.47258	0.0134142	0.0577919	PER2
ENSG00000164045	1610.4	-2.47802	0.648016	-3.824	0.000131301	0.0025549	CDC25A	1610.4	-2.42468	0.646816	-3.74864	0.000177798	0.00470851	CDC25A				ENSG00000132356	8264.89	-0.724901	0.202225	-3.58463	0.000337556	0.00541729	PRKAA1	8264.89	-1.13394	0.202471	-5.60048	2.13754e-08	7.4588e-07	PRKAA1
ENSG00000164048	420.679	-1.39957	0.235865	-5.93379	2.96013e-09	2.80987e-07	ZNF589	420.679	-1.02167	0.227354	-4.49374	6.99826e-06	0.000336517	ZNF589				ENSG00000132383	4994.51	-1.02685	0.251504	-4.08286	4.44852e-05	0.000996144	RPA1	4994.51	-1.09864	0.251922	-4.36104	1.29447e-05	0.000203665	RPA1
ENSG00000164053	515.294	-1.39848	0.378695	-3.6929	0.000221708	0.0038067	ATRIP	515.294	-1.33316	0.374427	-3.56052	0.000370119	0.00835798	ATRIP				ENSG00000132386	1918.75	-2.32851	0.776163	-3.00003	0.00269951	0.0274791	SERPINF1	1918.75	-2.41981	0.777698	-3.1115	0.00186137	0.0122635	SERPINF1
ENSG00000164080	819.051	-0.901603	0.137822	-6.54177	6.07938e-11	8.3391e-09	RAD54L2	819.051	-1.13697	0.134217	-8.47116	2.42959e-17	1.45629e-14	RAD54L2				ENSG00000132388	5232.52	-0.728347	0.216164	-3.36941	0.000753284	0.0102455	UBE2G1	5232.52	-0.91626	0.216553	-4.23111	2.32543e-05	0.000337027	UBE2G1
ENSG00000164087	965.074	-1.66695	0.458558	-3.6352	0.000277765	0.00452637	POC1A	965.074	-1.26916	0.454545	-2.79215	0.0052359	0.0592146	POC1A				ENSG00000132423	564.007	-0.738169	0.321579	-2.29545	0.0217073	0.125445	COQ3	564.007	-0.983493	0.324239	-3.03324	0.00241945	0.015124	COQ3
ENSG00000164091	3946.48	-1.26932	0.242829	-5.22723	1.7207e-07	9.87526e-06	WDR82	3946.48	-1.10588	0.242067	-4.5685	4.91232e-06	0.000249233	WDR82				ENSG00000132464	39.3505	-2.21528	0.670847	-3.30222	0.000959227	0.0124629	ENAM	39.3505	-3.10625	0.737721	-4.2106	2.54696e-05	0.000364314	ENAM
ENSG00000164100	94.3685	-2.7191	0.523519	-5.19388	2.05952e-07	1.1463e-05	NDST3	94.3685	-1.80966	0.509285	-3.55333	0.000380381	0.00853258	NDST3				ENSG00000132507	9126.03	-0.909544	0.397901	-2.28585	0.0222629	0.127286	EIF5A	9126.03	-0.869436	0.398036	-2.18431	0.0289391	0.103787	EIF5A
ENSG00000164104	3441.73	-2.22113	0.447157	-4.96724	6.79142e-07	3.17013e-05	HMGB2	3441.73	-1.83069	0.446535	-4.09976	4.13586e-05	0.00146425	HMGB2				ENSG00000132518	16.7439	-4.1375	1.05126	-3.93574	8.29404e-05	0.00170335	GUCY2D	16.7439	-4.69659	1.16735	-4.02329	5.73911e-05	0.000707496	GUCY2D
ENSG00000164109	3063.49	-2.14175	0.432532	-4.95167	7.35804e-07	3.40173e-05	MAD2L1	3063.49	-1.61121	0.431688	-3.73236	0.000189698	0.00495366	MAD2L1				ENSG00000132541	1023.19	-1.50684	0.386104	-3.90269	9.51287e-05	0.001917	RIDA	1023.19	-2.12183	0.388458	-5.46219	4.70285e-08	1.51198e-06	RIDA
ENSG00000164167	787.592	-0.802828	0.257358	-3.1195	0.0018116	0.0190268	LSM6	787.592	-0.588308	0.254877	-2.3082	0.0209879	0.152035	LSM6				ENSG00000132549	6496.61	-0.769228	0.354738	-2.16844	0.0301254	0.156986	VPS13B	6496.61	-1.12829	0.354975	-3.1785	0.00148041	0.0101582	VPS13B
ENSG00000164287	19.1395	-3.21404	0.819625	-3.92135	8.80529e-05	0.00184295	CDC20B	19.1395	-2.3261	0.741651	-3.13638	0.00171049	0.0260075	CDC20B				ENSG00000132591	1889.56	-0.617865	0.288416	-2.14227	0.0321719	0.164198	ERAL1	1889.56	-1.00316	0.289528	-3.4648	0.000530616	0.00441514	ERAL1
ENSG00000164309	81.1068	-1.8271	0.503377	-3.62969	0.000283758	0.00459405	CMYA5	81.1068	-1.24619	0.476312	-2.61634	0.00888793	0.0860587	CMYA5				ENSG00000132600	1218.68	-0.782194	0.205529	-3.80577	0.000141365	0.00267907	PRMT7	1218.68	-0.64421	0.206605	-3.11807	0.00182037	0.0120414	PRMT7
ENSG00000164362	169.046	-2.68384	0.717187	-3.74217	0.000182435	0.00329319	TERT	169.046	-3.09615	0.701901	-4.41109	1.02853e-05	0.000459432	TERT				ENSG00000132677	17.015	-1.32436	0.596232	-2.22121	0.026337	0.143724	RHBG	17.015	-2.09391	0.687202	-3.04701	0.00231133	0.0145607	RHBG
ENSG00000164418	813.214	-5.04295	0.983384	-5.12816	2.92588e-07	1.58448e-05	GRIK2	813.214	-3.84293	0.979481	-3.92343	8.72973e-05	0.00267857	GRIK2				ENSG00000132740	1131.01	-0.682194	0.273653	-2.49292	0.0126698	0.0858891	IGHMBP2	1131.01	-1.56045	0.277629	-5.62064	1.90251e-08	6.68123e-07	IGHMBP2
ENSG00000164611	4519.07	-2.05059	0.516132	-3.97299	7.09769e-05	0.00156619	PTTG1	4519.07	-1.19658	0.515164	-2.32272	0.0201942	0.147739	PTTG1				ENSG00000132763	515.373	-0.999837	0.436711	-2.28947	0.0220521	0.126652	MMACHC	515.373	-1.20913	0.438653	-2.75646	0.00584316	0.0303721	MMACHC
ENSG00000164627	62.693	-2.44119	0.601971	-4.05533	5.00644e-05	0.00119261	KIF6	62.693	-3.93248	0.611148	-6.43457	1.23823e-10	2.38165e-08	KIF6				ENSG00000132773	780.556	-1.41686	0.450995	-3.14163	0.00168012	0.019068	TOE1	780.556	-1.36951	0.452518	-3.02642	0.00247469	0.0153746	TOE1
ENSG00000164638	317.228	-1.83354	0.734541	-2.49617	0.0125542	0.0792682	SLC29A4	317.228	-2.09484	0.733418	-2.85627	0.00428654	0.0513199	SLC29A4				ENSG00000132780	4359.96	-1.22895	0.404331	-3.03948	0.0023699	0.0248603	NASP	4359.96	-1.6312	0.404849	-4.02915	5.59784e-05	0.000692887	NASP
ENSG00000164651	27.256	-2.80094	1.00306	-2.79239	0.00523206	0.0420671	SP8	27.256	-2.66762	0.974156	-2.73839	0.00617401	0.0669132	SP8				ENSG00000132840	1402.08	-5.28725	0.561662	-9.41358	4.79505e-21	1.87254e-18	BHMT2	1402.08	-4.5533	0.560874	-8.11823	4.73037e-16	6.38297e-14	BHMT2
ENSG00000164708	32.7557	-2.20243	0.615611	-3.57764	0.00034671	0.00536283	PGAM2	32.7557	-2.56343	0.605353	-4.23459	2.28966e-05	0.00091494	PGAM2				ENSG00000132849	3373.88	-2.44741	0.550873	-4.44279	8.8798e-06	0.000254864	PATJ	3373.88	-1.77662	0.550856	-3.2252	0.00125885	0.00894715	PATJ
ENSG00000164825	80.1324	-5.31891	1.02255	-5.2016	1.97582e-07	1.1035e-05	DEFB1	80.1324	-7.86191	1.12088	-7.01406	2.31496e-12	6.48541e-10	DEFB1				ENSG00000132854	154.082	-3.78729	1.05031	-3.60588	0.000311091	0.00506831	KANK4	154.082	-3.54338	1.05673	-3.35315	0.000798975	0.0061459	KANK4
ENSG00000164919	3949.37	-0.954575	0.262666	-3.63418	0.000278862	0.00453195	COX6C	3949.37	-0.704225	0.262116	-2.6867	0.00721626	0.0745237	COX6C				ENSG00000132855	808.796	-11.0781	1.03826	-10.6699	1.40817e-26	9.30623e-24	ANGPTL3	808.796	-9.48902	0.85454	-11.1042	1.1963e-28	7.6207e-26	ANGPTL3
ENSG00000164920	243.935	-1.3906	0.424858	-3.2731	0.00106373	0.0128788	OSR2	243.935	-1.6986	0.420163	-4.04272	5.28356e-05	0.00176689	OSR2				ENSG00000133026	10577.2	-1.00932	0.260278	-3.87784	0.000105389	0.00208945	MYH10	10577.2	-1.33392	0.260615	-5.11835	3.08228e-07	7.98768e-06	MYH10
ENSG00000164946	165.646	-3.4819	1.09491	-3.18008	0.00147234	0.0163003	FREM1	165.646	-2.67147	1.069	-2.49904	0.012453	0.108288	FREM1				ENSG00000133116	16.0692	-4.42359	1.16045	-3.81195	0.000137873	0.00262061	KL	16.0692	-3.23037	1.12117	-2.88125	0.00396107	0.0223715	KL
ENSG00000165304	4179.35	-1.72089	0.414037	-4.15638	3.23335e-05	0.000844357	MELK	4179.35	-0.993468	0.41334	-2.40352	0.0162382	0.129858	MELK				ENSG00000133119	3125.72	-0.939993	0.453095	-2.0746	0.0380232	0.183584	RFC3	3125.72	-1.27983	0.453345	-2.82308	0.00475647	0.0259231	RFC3
ENSG00000165410	4277.03	-0.929489	0.302863	-3.06901	0.00214769	0.0215994	CFL2	4277.03	-0.847155	0.302272	-2.80262	0.00506888	0.0577364	CFL2				ENSG00000133302	1557.49	-1.04981	0.46404	-2.26233	0.0236773	0.13297	SLF1	1557.49	-1.86447	0.465723	-4.00338	6.24436e-05	0.000759865	SLF1
ENSG00000165471	31.7647	-5.40253	1.19932	-4.50465	6.6482e-06	0.000225506	MBL2	31.7647	-5.01697	1.12347	-4.4656	7.98428e-06	0.000376899	MBL2				ENSG00000133636	6119.26	-8.30421	0.528963	-15.699	1.53554e-55	1.31924e-51	NTS	6119.26	-8.27243	0.541506	-15.2767	1.09314e-52	4.99056e-49	NTS
ENSG00000165480	1400.12	-2.00292	0.508649	-3.93773	8.22572e-05	0.0017477	SKA3	1400.12	-2.2796	0.507581	-4.49111	7.08533e-06	0.000340069	SKA3				ENSG00000133731	1910.3	-1.03404	0.305692	-3.38262	0.000717989	0.00986431	IMPA1	1910.3	-1.60946	0.307409	-5.23558	1.64471e-07	4.54611e-06	IMPA1
ENSG00000165490	1041.87	-1.60567	0.553804	-2.89935	0.00373942	0.0328367	DDIAS	1041.87	-1.30001	0.552187	-2.35429	0.0185582	0.141161	DDIAS				ENSG00000133835	5684.16	-1.11582	0.142546	-7.82774	4.96703e-15	8.76852e-13	HSD17B4	5684.16	-1.83188	0.143758	-12.7428	3.41856e-37	5.50831e-34	HSD17B4
ENSG00000165816	38.4986	-1.96812	0.518461	-3.79607	0.000147009	0.00278669	VWA2	38.4986	-1.36002	0.452257	-3.00718	0.00263687	0.0357322	VWA2				ENSG00000133962	294.5	-1.85782	0.333761	-5.56633	2.60167e-08	1.42671e-06	CATSPERB	294.5	-2.39113	0.341273	-7.00652	2.44323e-12	1.90128e-10	CATSPERB
ENSG00000165821	542.844	-1.35422	0.580105	-2.33444	0.0195725	0.108047	SALL2	542.844	-1.45204	0.579371	-2.50623	0.0122028	0.106628	SALL2				ENSG00000134014	2800.59	-0.628504	0.158403	-3.96776	7.25516e-05	0.00152649	ELP3	2800.59	-0.832837	0.159295	-5.22828	1.71096e-07	4.7042e-06	ELP3
ENSG00000166004	2558.94	-1.37307	0.318383	-4.31264	1.61318e-05	0.000477168	CEP295	2558.94	-0.908891	0.317538	-2.8623	0.00420575	0.0507248	CEP295				ENSG00000134028	6.05166	-4.90264	1.13336	-4.32574	1.52021e-05	0.000401454	ADAMDEC1	6.05166	-6.01077	1.26148	-4.76485	1.88995e-06	3.916e-05	ADAMDEC1
ENSG00000166165	1450.2	-2.25532	0.685029	-3.2923	0.000993721	0.0122372	CKB	1450.2	-1.49564	0.682185	-2.19242	0.028349	0.187147	CKB				ENSG00000134056	1165.09	-0.746011	0.249759	-2.98692	0.00281801	0.0283605	MRPS36	1165.09	-1.62718	0.254726	-6.38795	1.68127e-10	9.30371e-09	MRPS36
ENSG00000166402	584.616	-3.8017	0.672225	-5.6554	1.55486e-08	1.17272e-06	TUB	584.616	-2.00598	0.57481	-3.48982	0.00048335	0.0101531	TUB				ENSG00000134057	11936.6	-1.77245	0.487018	-3.6394	0.000273272	0.00458549	CCNB1	11936.6	-3.31018	0.487701	-6.78732	1.14239e-11	8.00315e-10	CCNB1
ENSG00000166450	1225.99	-2.54374	0.629448	-4.04122	5.31739e-05	0.00124999	PRTG	1225.99	-1.71409	0.627503	-2.7316	0.00630277	0.0678561	PRTG				ENSG00000134138	3884.62	-1.21646	0.519228	-2.34282	0.0191384	0.114715	MEIS2	3884.62	-1.54236	0.519771	-2.96739	0.00300339	0.0179901	MEIS2
ENSG00000166669	1148.98	-1.95418	0.345456	-5.65681	1.54215e-08	1.17171e-06	ATF7IP2	1148.98	-1.23448	0.342326	-3.60615	0.000310778	0.00733515	ATF7IP2				ENSG00000134202	2665.73	-1.24024	0.382247	-3.2446	0.00117618	0.0145534	GSTM3	2665.73	-2.2134	0.385012	-5.74892	8.9816e-09	3.4313e-07	GSTM3
ENSG00000166681	3948.15	-0.692776	0.21285	-3.25476	0.00113489	0.013474	BEX3	3948.15	-0.776288	0.212272	-3.65705	0.000255136	0.00628489	BEX3				ENSG00000134215	1612.35	-3.24848	0.939678	-3.45701	0.0005462	0.0079356	VAV3	1612.35	-2.83039	0.942314	-3.00366	0.00266755	0.0163466	VAV3
ENSG00000166788	1735.26	-0.757879	0.356726	-2.12454	0.0336252	0.157348	SAAL1	1735.26	-0.923145	0.356135	-2.59212	0.00953857	0.090153	SAAL1				ENSG00000134222	932.737	-1.02503	0.479902	-2.13592	0.0326859	0.166228	PSRC1	932.737	-1.30781	0.482975	-2.70782	0.00677273	0.0340964	PSRC1
ENSG00000166803	878.168	-2.40756	0.440801	-5.46177	4.71417e-08	3.14677e-06	KIAA0101	878.168	-0.855368	0.436366	-1.96021	0.0499718	0.269732	KIAA0101				ENSG00000134291	4446.86	-0.901784	0.380964	-2.36711	0.0179274	0.109569	TMEM106C	4446.86	-1.19756	0.38204	-3.13463	0.00172069	0.0114931	TMEM106C
ENSG00000166851	2049.24	-1.66403	0.537252	-3.0973	0.00195294	0.0201302	PLK1	2049.24	-1.29671	0.536406	-2.4174	0.0156318	0.126458	PLK1				ENSG00000134317	501.756	-2.25134	0.341898	-6.58483	4.55406e-11	4.31531e-09	GRHL1	501.756	-2.24037	0.345341	-6.48741	8.73272e-11	5.13319e-09	GRHL1
ENSG00000166900	4718.81	-0.857446	0.294495	-2.91158	0.00359608	0.0318355	STX3	4718.81	-1.1031	0.294283	-3.74844	0.000177935	0.00470851	STX3				ENSG00000134363	180.163	-2.92239	0.749473	-3.89926	9.64885e-05	0.00193834	FST	180.163	-2.30116	0.749592	-3.06988	0.00214144	0.013702	FST
ENSG00000166902	1658.45	-0.598852	0.182398	-3.28322	0.00102629	0.0125411	MRPL16	1658.45	-0.956423	0.181229	-5.27741	1.31019e-07	1.14084e-05	MRPL16				ENSG00000134480	2038.05	-0.687105	0.32253	-2.13036	0.033142	0.167919	CCNH	2038.05	-0.884333	0.323621	-2.73262	0.00628329	0.0321464	CCNH
ENSG00000167258	4517.56	-0.739285	0.22199	-3.33026	0.000867642	0.0110627	CDK12	4517.56	-0.615227	0.221605	-2.77624	0.00549922	0.0613982	CDK12				ENSG00000134612	17.393	-2.45179	1.0743	-2.28222	0.0224763	0.128165	NA	17.393	-2.96587	1.13498	-2.61316	0.00897103	0.0423607	NA
ENSG00000167325	9418.87	-1.36962	0.344782	-3.97243	7.11419e-05	0.00156619	RRM1	9418.87	-1.10075	0.344584	-3.19444	0.00140102	0.0224984	RRM1				ENSG00000134690	2307.29	-1.05815	0.4722	-2.2409	0.0250328	0.138424	CDCA8	2307.29	-2.13203	0.473683	-4.50097	6.76432e-06	0.000117271	CDCA8
ENSG00000167604	125.072	-1.14781	0.349886	-3.28053	0.00103612	0.0126364	NFKBID	125.072	-1.07035	0.330263	-3.24091	0.00119147	0.0199279	NFKBID				ENSG00000134748	1478.46	-0.738256	0.275423	-2.68044	0.00735249	0.058237	PRPF38A	1478.46	-0.923046	0.276475	-3.33862	0.000841952	0.00642954	PRPF38A
ENSG00000167614	11.7625	-4.35994	0.952742	-4.5762	4.73494e-06	0.000167909	TTYH1	11.7625	-3.19578	0.79536	-4.01802	5.8688e-05	0.00191957	TTYH1				ENSG00000134758	1088.26	-1.43336	0.270865	-5.2918	1.21116e-07	5.81314e-06	RNF138	1088.26	-1.55553	0.274793	-5.66073	1.50731e-08	5.49778e-07	RNF138
ENSG00000167680	161.485	-3.05111	0.780121	-3.91108	9.18845e-05	0.00190523	SEMA6B	161.485	-2.48129	0.762475	-3.25426	0.00113689	0.0192345	SEMA6B				ENSG00000134802	208.421	-3.18755	0.58334	-5.46432	4.64683e-08	2.4343e-06	SLC43A3	208.421	-2.36935	0.579389	-4.0894	4.32484e-05	0.000559065	SLC43A3
ENSG00000167703	223.779	-2.03642	0.462592	-4.4022	1.07157e-05	0.000337349	SLC43A2	223.779	-1.54774	0.449906	-3.44014	0.000581421	0.0117075	SLC43A2				ENSG00000134809	1699.86	-1.22511	0.487354	-2.51379	0.0119442	0.0825775	TIMM10	1699.86	-2.13905	0.488929	-4.37497	1.21449e-05	0.000193191	TIMM10
ENSG00000167992	99.2218	-1.49572	0.49261	-3.03631	0.00239491	0.0234467	VWCE	99.2218	-1.99932	0.490568	-4.07553	4.59098e-05	0.00159366	VWCE				ENSG00000134825	3085.72	-0.671276	0.212557	-3.15809	0.00158805	0.0183298	TMEM258	3085.72	-1.64011	0.213794	-7.67143	1.70089e-14	1.87111e-12	TMEM258
ENSG00000168028	11035.5	-0.780999	0.312509	-2.49912	0.01245	0.0787871	RPSA	11035.5	-0.965113	0.312243	-3.0909	0.00199551	0.0289661	RPSA				ENSG00000134853	398.06	-2.7922	1.41393	-1.97477	0.0482939	0.213431	PDGFRA	398.06	-4.57812	1.4161	-3.23291	0.00122535	0.00875224	PDGFRA
ENSG00000168036	20384.5	-1.22671	0.198793	-6.1708	6.79462e-10	7.50565e-08	CTNNB1	20384.5	-1.25628	0.19862	-6.32506	2.53139e-10	4.46877e-08	CTNNB1				ENSG00000134962	1684.7	-2.43524	0.661621	-3.68073	0.000232572	0.00402302	KLB	1684.7	-6.41202	0.676303	-9.481	2.51866e-21	7.03992e-19	KLB
ENSG00000168078	2149.6	-2.36838	0.442259	-5.3552	8.54626e-08	5.33393e-06	PBK	2149.6	-1.66571	0.438741	-3.79656	0.000146715	0.00402709	PBK				ENSG00000135048	19610.3	-0.828801	0.284852	-2.90959	0.00361907	0.0344321	TMEM2	19610.3	-1.65584	0.284963	-5.8107	6.22114e-09	2.44841e-07	TMEM2
ENSG00000168118	1786.89	-0.867105	0.274963	-3.15353	0.00161306	0.0174405	RAB4A	1786.89	-0.885441	0.274065	-3.23077	0.00123456	0.0204119	RAB4A				ENSG00000135097	105.529	-4.56649	0.818289	-5.58054	2.3978e-08	1.32336e-06	MSI1	105.529	-5.05635	0.887987	-5.69417	1.23973e-08	4.57933e-07	MSI1
ENSG00000168273	423.692	-1.46574	0.233568	-6.27544	3.48654e-10	4.14483e-08	SMIM4	423.692	-1.57243	0.225679	-6.96755	3.22507e-12	8.65864e-10	SMIM4				ENSG00000135211	1013.68	-0.625795	0.222033	-2.81847	0.00482525	0.0427816	TMEM60	1013.68	-0.775896	0.225163	-3.44592	0.000569115	0.00468848	TMEM60
ENSG00000168275	1386.76	-0.63658	0.281538	-2.26108	0.0237543	0.124038	COA6	1386.76	-1.18433	0.280977	-4.21504	2.49735e-05	0.000975173	COA6				ENSG00000135333	403.928	-1.26157	0.550145	-2.29316	0.0218389	0.125919	EPHA7	403.928	-2.03043	0.552085	-3.67774	0.000235309	0.0022784	EPHA7
ENSG00000168291	2156.57	-1.27433	0.195027	-6.53408	6.40004e-11	8.73098e-09	PDHB	2156.57	-0.882389	0.1923	-4.5886	4.46222e-06	0.000232812	PDHB				ENSG00000135338	887.273	-1.03951	0.470822	-2.20785	0.0272546	0.146896	LCA5	887.273	-1.59205	0.471998	-3.373	0.000743549	0.00579934	LCA5
ENSG00000168301	348.331	-2.18059	0.275627	-7.91138	2.54553e-15	8.47324e-13	KCTD6	348.331	-1.05277	0.261526	-4.0255	5.68546e-05	0.00187388	KCTD6				ENSG00000135378	269.52	-3.44103	0.553583	-6.21592	5.10249e-10	3.99731e-08	PRRG4	269.52	-2.83185	0.553764	-5.11383	3.15698e-07	8.1581e-06	PRRG4
ENSG00000168439	9680.37	-0.74529	0.367736	-2.0267	0.0426935	0.18402	STIP1	9680.37	-1.29247	0.367682	-3.51518	0.000439456	0.00945453	STIP1				ENSG00000135447	27.0066	-4.23929	1.40438	-3.01861	0.00253935	0.0262742	PPP1R1A	27.0066	-3.63429	1.40379	-2.58891	0.00962801	0.0446773	PPP1R1A
ENSG00000168497	704.192	-2.78314	0.751783	-3.70205	0.000213867	0.00370777	SDPR	704.192	-2.4403	0.750427	-3.25188	0.00114643	0.0193631	SDPR				ENSG00000135451	1324.68	-0.944559	0.472523	-1.99897	0.0456117	0.205664	TROAP	1324.68	-1.96664	0.476709	-4.12545	3.70005e-05	0.000494157	TROAP
ENSG00000168509	40.9324	-5.87498	1.09727	-5.35419	8.59412e-08	5.33712e-06	HFE2	40.9324	-5.87252	1.02724	-5.71677	1.08566e-08	1.30756e-06	HFE2				ENSG00000135454	750.727	-3.1506	0.318269	-9.89919	4.19643e-23	1.89752e-20	B4GALNT1	750.727	-3.34074	0.335819	-9.94806	2.57151e-23	9.03062e-21	B4GALNT1
ENSG00000168619	35.6959	-2.32168	0.865065	-2.68382	0.00727857	0.0532716	ADAM18	35.6959	-1.97385	0.849117	-2.32459	0.0200937	0.147213	ADAM18				ENSG00000135525	885.33	-2.81935	0.576851	-4.88748	1.02134e-06	3.80405e-05	MAP7	885.33	-1.98142	0.575742	-3.4415	0.000578507	0.00475156	MAP7
ENSG00000168646	194.376	-1.23448	0.453567	-2.72171	0.00649455	0.0491323	AXIN2	194.376	-0.966796	0.432388	-2.23594	0.0253555	0.173048	AXIN2				ENSG00000135624	17081.2	-0.784193	0.295777	-2.6513	0.00801824	0.0619119	CCT7	17081.2	-1.13211	0.295875	-3.82631	0.00013008	0.00139677	CCT7
ENSG00000168827	4409.97	-0.840759	0.358409	-2.34581	0.0189858	0.105752	GFM1	4409.97	-0.779424	0.358129	-2.17638	0.0295269	0.192714	GFM1				ENSG00000135678	658.787	-1.57726	0.313625	-5.02912	4.92737e-07	2.00312e-05	CPM	658.787	-1.94498	0.316892	-6.13767	8.37416e-10	4.01725e-08	CPM
ENSG00000168852	398.64	-1.27816	0.318512	-4.0129	5.99765e-05	0.00136991	NA	398.64	-0.751905	0.314539	-2.3905	0.0168255	0.132335	NA				ENSG00000135698	1410.46	-1.12098	0.419418	-2.67271	0.00752405	0.0592499	MPHOSPH6	1410.46	-2.0128	0.420733	-4.78402	1.71823e-06	3.62044e-05	MPHOSPH6
ENSG00000169371	632.775	-0.882945	0.147252	-5.99613	2.02069e-09	2.04194e-07	SNUPN	632.775	-0.652018	0.143157	-4.55455	5.24976e-06	0.00026583	SNUPN				ENSG00000135747	842.242	-0.642166	0.264963	-2.4236	0.0153674	0.0985308	ZNF670-ZNF695	842.242	-0.897999	0.26668	-3.36733	0.000758996	0.00589967	ZNF670-ZNF695
ENSG00000169635	754.021	-1.03538	0.422608	-2.44999	0.0142861	0.086614	HIC2	754.021	-1.16473	0.421189	-2.76534	0.0056863	0.0628199	HIC2				ENSG00000135766	4904.22	-1.40442	0.317685	-4.4208	9.83361e-06	0.000278212	EGLN1	4904.22	-3.12735	0.318699	-9.81286	9.91193e-23	3.19421e-20	EGLN1
ENSG00000169679	5565.18	-1.90674	0.519629	-3.66944	0.000243085	0.00407231	BUB1	5565.18	-1.39572	0.51926	-2.68791	0.00719008	0.0744072	BUB1				ENSG00000135917	1104.56	-3.87162	0.413405	-9.36519	7.5911e-21	2.79504e-18	SLC19A3	1104.56	-5.18634	0.423208	-12.2548	1.58265e-34	1.88487e-31	SLC19A3
ENSG00000169783	40.3187	-1.8014	0.896738	-2.00883	0.0445547	0.189329	LINGO1	40.3187	-2.15126	0.888854	-2.42027	0.0155091	0.125702	LINGO1				ENSG00000135972	2357.19	-0.834478	0.279955	-2.98076	0.00287533	0.028836	MRPS9	2357.19	-0.662529	0.280374	-2.36302	0.0181267	0.0723693	MRPS9
ENSG00000169855	5049.8	-2.86077	0.878806	-3.25529	0.00113276	0.0134664	ROBO1	5049.8	-1.78308	0.878655	-2.02933	0.0424244	0.24288	ROBO1				ENSG00000136040	2957.67	-1.89446	0.635903	-2.97917	0.00289034	0.0289191	PLXNC1	2957.67	-4.14736	0.636844	-6.51236	7.3979e-11	4.44393e-09	PLXNC1
ENSG00000169905	10197.8	-0.872681	0.430723	-2.02608	0.0427561	0.18421	TOR1AIP2	10197.8	-1.09781	0.430647	-2.5492	0.0107969	0.0977794	TOR1AIP2				ENSG00000136159	1075.5	-0.85435	0.415791	-2.05476	0.0399026	0.189088	NUDT15	1075.5	-1.48308	0.417009	-3.55646	0.000375883	0.00334075	NUDT15
ENSG00000169918	363.319	-2.30959	0.325981	-7.08504	1.39005e-12	2.77622e-10	OTUD7A	363.319	-0.835488	0.311088	-2.68569	0.00723793	0.0746623	OTUD7A				ENSG00000136160	315.835	-6.4541	1.51688	-4.25485	2.09186e-05	0.000524981	EDNRB	315.835	-6.22284	1.5182	-4.09883	4.15237e-05	0.000542144	EDNRB
ENSG00000169981	575.29	-1.79306	0.333867	-5.37058	7.84842e-08	4.93541e-06	ZNF35	575.29	-1.46526	0.329207	-4.45088	8.55186e-06	0.000394303	ZNF35				ENSG00000136237	3194.04	-1.96754	0.448267	-4.38921	1.13762e-05	0.00031528	RAPGEF5	3194.04	-2.92582	0.449819	-6.50445	7.79774e-11	4.6535e-09	RAPGEF5
ENSG00000170044	170.374	-4.89185	0.583759	-8.37991	5.29686e-17	2.20394e-14	ZPLD1	170.374	-1.53683	0.552965	-2.77925	0.00544846	0.061056	ZPLD1				ENSG00000136371	212.14	-1.42217	0.460764	-3.08654	0.002025	0.0219758	MTHFS	212.14	-1.70361	0.466558	-3.65144	0.000260776	0.00247426	MTHFS
ENSG00000170089	2302.15	-0.633416	0.299976	-2.11156	0.0347244	0.160625	LOC728554	2302.15	-0.716956	0.299145	-2.39668	0.0165443	0.131083	LOC728554				ENSG00000136381	4497.26	-1.20841	0.259429	-4.65798	3.19325e-06	0.000103266	IREB2	4497.26	-1.43669	0.259921	-5.52742	3.24975e-08	1.08823e-06	IREB2
ENSG00000170293	740.203	-2.23941	0.465483	-4.81094	1.50224e-06	6.36732e-05	CMTM8	740.203	-1.38082	0.462814	-2.98352	0.0028495	0.0379747	CMTM8				ENSG00000136527	10378.9	-0.857666	0.345269	-2.48405	0.0129898	0.0874377	TRA2B	10378.9	-1.07123	0.345422	-3.10122	0.00192726	0.0126115	TRA2B
ENSG00000170312	6513.15	-2.11592	0.535783	-3.94921	7.84087e-05	0.00168538	CDK1	6513.15	-1.12943	0.535386	-2.10955	0.0348969	0.215175	CDK1				ENSG00000136574	719.617	-1.72826	0.260851	-6.62547	3.46155e-11	3.3415e-09	GATA4	719.617	-3.20993	0.270998	-11.8448	2.28829e-32	2.4108e-29	GATA4
ENSG00000170577	30.0733	-4.85559	1.19441	-4.06526	4.79791e-05	0.00115173	SIX2	30.0733	-5.32148	1.18603	-4.48679	7.23051e-06	0.00034575	SIX2				ENSG00000136717	1236.97	-1.31014	0.385011	-3.40285	0.000666866	0.00931588	BIN1	1236.97	-1.19802	0.38585	-3.10488	0.00190359	0.0124973	BIN1
ENSG00000170615	33.8766	-2.08767	0.465626	-4.48357	7.34039e-06	0.000246308	SLC26A5	33.8766	-1.18252	0.423206	-2.79419	0.00520293	0.0589712	SLC26A5				ENSG00000136720	635.616	-0.96472	0.408692	-2.36051	0.01825	0.110859	HS6ST1	635.616	-0.875016	0.410822	-2.12992	0.0331786	0.11478	HS6ST1
ENSG00000170802	2530.07	-1.0604	0.36311	-2.92033	0.00349663	0.0312543	FOXN2	2530.07	-0.755856	0.362524	-2.08498	0.0370707	0.223752	FOXN2				ENSG00000136874	1259.32	-0.955271	0.239954	-3.98106	6.86098e-05	0.00145543	STX17	1259.32	-1.00756	0.24121	-4.17711	2.9524e-05	0.000411563	STX17
ENSG00000170852	3388.35	-0.758266	0.261953	-2.89466	0.00379569	0.0331971	KBTBD2	3388.35	-0.750861	0.261538	-2.87094	0.00409254	0.0498022	KBTBD2				ENSG00000136897	1916.6	-0.793734	0.303404	-2.6161	0.00889407	0.0667742	MRPL50	1916.6	-1.49619	0.304507	-4.9135	8.94641e-07	2.05659e-05	MRPL50
ENSG00000170860	2704.19	-1.93187	0.323972	-5.96307	2.47548e-09	2.40468e-07	LSM3	2704.19	-1.35748	0.322926	-4.20369	2.62603e-05	0.00101784	LSM3				ENSG00000136930	8605.61	-0.71615	0.253266	-2.82765	0.00468905	0.0419201	PSMB7	8605.61	-0.750249	0.253442	-2.96024	0.00307396	0.0183167	PSMB7
ENSG00000170915	1367.05	-2.32282	0.557972	-4.16297	3.14134e-05	0.000829	PAQR8	1367.05	-1.17669	0.55732	-2.11134	0.0347434	0.214682	PAQR8				ENSG00000136936	734.957	-0.686464	0.202036	-3.39773	0.000679464	0.009456	XPA	734.957	-1.04941	0.204549	-5.13038	2.89157e-07	7.53625e-06	XPA
ENSG00000171161	793.204	-1.13854	0.483929	-2.35271	0.0186374	0.104252	ZNF672	793.204	-1.49568	0.483183	-3.09547	0.00196504	0.0286789	ZNF672				ENSG00000136937	5030.8	-0.813175	0.349587	-2.3261	0.020013	0.11837	NCBP1	5030.8	-1.06749	0.349819	-3.05156	0.00227652	0.0143915	NCBP1
ENSG00000171241	2314.07	-2.03435	0.502283	-4.0502	5.11733e-05	0.00121439	SHCBP1	2314.07	-1.26915	0.500561	-2.53546	0.01123	0.100745	SHCBP1				ENSG00000136943	727.69	-2.41514	0.302531	-7.98312	1.4268e-15	2.70836e-13	CTSV	727.69	-2.6137	0.308041	-8.4849	2.15905e-17	3.58428e-15	CTSV
ENSG00000171243	122.098	-1.1018	0.460709	-2.39152	0.0167787	0.0970302	SOSTDC1	122.098	-4.14553	0.493459	-8.40097	4.42792e-17	2.53611e-14	SOSTDC1				ENSG00000136960	1626.42	-6.20226	1.17009	-5.30068	1.15371e-07	5.57769e-06	ENPP2	1626.42	-6.55913	1.17398	-5.58709	2.30902e-08	7.99604e-07	ENPP2
ENSG00000171295	658.271	-1.21515	0.311748	-3.89787	9.70431e-05	0.00198906	ZNF440	658.271	-1.43577	0.309494	-4.63908	3.49968e-06	0.000192737	ZNF440				ENSG00000136982	1081.75	-1.41508	0.535604	-2.64203	0.00824112	0.0631975	DSCC1	1081.75	-2.09354	0.537503	-3.89494	9.82243e-05	0.00110269	DSCC1
ENSG00000171320	1208.89	-2.37078	0.606627	-3.90813	9.30143e-05	0.001923	ESCO2	1208.89	-1.75451	0.604832	-2.90082	0.00372184	0.0464087	ESCO2				ENSG00000137135	401.934	-1.87847	0.508017	-3.69766	0.0002176	0.0038049	ARHGEF39	401.934	-2.88162	0.517654	-5.56669	2.59617e-08	8.8231e-07	ARHGEF39
ENSG00000171428	437.13	-1.313	0.355609	-3.69225	0.000222275	0.00381119	NAT1	437.13	-1.20145	0.352013	-3.41308	0.00064234	0.0125803	NAT1				ENSG00000137259	1005.13	-1.60866	0.601242	-2.67555	0.00746058	0.0588702	NA	1005.13	-2.67689	0.604198	-4.43048	9.40228e-06	0.000155524	NA
ENSG00000171444	2553.35	-2.85143	1.18866	-2.39886	0.016446	0.0955494	MCC	2553.35	-4.49928	1.18944	-3.78269	0.000155143	0.00421355	MCC				ENSG00000137561	48.9528	-2.34116	0.716223	-3.26876	0.0010802	0.0136409	TTPA	48.9528	-2.85787	0.750234	-3.80931	0.000139356	0.00148127	TTPA
ENSG00000171757	41.0676	-2.88542	0.833874	-3.46026	0.000539658	0.00765051	LRRC34	41.0676	-1.59699	0.621919	-2.56784	0.0102336	0.0944699	LRRC34				ENSG00000137699	58.7021	-2.42447	1.20815	-2.00675	0.044776	0.203179	TRIM29	58.7021	-2.48568	1.21908	-2.03898	0.0414518	0.135397	TRIM29
ENSG00000171759	1745.68	-4.3625	0.605695	-7.20247	5.91302e-13	1.28364e-10	PAH	1745.68	-1.39721	0.602344	-2.31962	0.0203617	0.148628	PAH				ENSG00000137766	3106.07	-2.5694	0.44649	-5.75465	8.68191e-09	5.31514e-07	UNC13C	3106.07	-4.84451	0.448776	-10.7949	3.63741e-27	1.95364e-24	UNC13C
ENSG00000171960	1350.21	-0.943412	0.309257	-3.05057	0.00228406	0.0226635	PPIH	1350.21	-0.680124	0.307326	-2.21304	0.0268951	0.180471	PPIH				ENSG00000137804	5960.53	-1.46236	0.412736	-3.54309	0.000395475	0.0061219	NUSAP1	5960.53	-2.47745	0.413561	-5.99052	2.09166e-09	9.18185e-08	NUSAP1
ENSG00000172340	3158.35	-1.72187	0.388226	-4.43522	9.19793e-06	0.000295839	SUCLG2	3158.35	-0.825042	0.387313	-2.13017	0.0331577	0.207883	SUCLG2				ENSG00000137806	648.728	-1.01709	0.283058	-3.59322	0.000326619	0.00528123	NDUFAF1	648.728	-1.27311	0.286368	-4.44572	8.75968e-06	0.000146666	NDUFAF1
ENSG00000172403	57.8281	-3.7779	0.836773	-4.51484	6.33651e-06	0.000216108	SYNPO2	57.8281	-4.85832	0.843227	-5.76159	8.33262e-09	1.07382e-06	SYNPO2				ENSG00000137812	4875.89	-1.20446	0.482675	-2.49539	0.0125819	0.0855862	CASC5	4875.89	-2.16866	0.483356	-4.48668	7.23423e-06	0.000124083	CASC5
ENSG00000172766	1370.56	-0.840474	0.387242	-2.17041	0.0299757	0.145905	NAA16	1370.56	-0.890839	0.386444	-2.30522	0.0211543	0.152812	NAA16				ENSG00000137822	1403.22	-1.0329	0.341086	-3.02828	0.0024595	0.0256437	TUBGCP4	1403.22	-1.08625	0.342189	-3.1744	0.00150147	0.0102741	TUBGCP4
ENSG00000172935	7.77054	-2.48724	1.0331	-2.40754	0.0160605	0.0941028	MRGPRF	7.77054	-3.5462	1.06891	-3.31758	0.000908015	0.0162834	MRGPRF				ENSG00000137877	132.818	-1.68671	0.659446	-2.55777	0.0105345	0.0755471	SPTBN5	132.818	-1.85488	0.663287	-2.7965	0.0051659	0.0276727	SPTBN5
ENSG00000172939	3620.21	-1.36892	0.204609	-6.69042	2.22528e-11	3.51608e-09	OXSR1	3620.21	-1.22895	0.202957	-6.05522	1.40225e-09	2.08911e-07	OXSR1				ENSG00000137948	471.149	-1.21873	0.247069	-4.93275	8.10801e-07	3.14249e-05	BRDT	471.149	-0.986577	0.247712	-3.98276	6.81185e-05	0.000817303	BRDT
ENSG00000173041	1241.99	-1.23727	0.325313	-3.80333	0.000142762	0.00273526	ZNF680	1241.99	-0.719153	0.323443	-2.22343	0.026187	0.177022	ZNF680				ENSG00000137962	10415.8	-1.29981	0.481513	-2.69943	0.00694585	0.0560496	ARHGAP29	10415.8	-1.21905	0.481569	-2.53141	0.0113605	0.0507647	ARHGAP29
ENSG00000173114	771.478	-4.09404	1.08429	-3.77577	0.000159514	0.00297497	LRRN3	771.478	-1.95863	0.883656	-2.21651	0.0266566	0.17951	LRRN3				ENSG00000137970	11955.6	-0.658766	0.263011	-2.50471	0.0122552	0.0840515	NA	11955.6	-1.24847	0.26333	-4.74108	2.12578e-06	4.31648e-05	NA
ENSG00000173141	912.523	-0.677204	0.243292	-2.7835	0.00537756	0.0429533	MRPL57	912.523	-1.19154	0.242174	-4.92017	8.64703e-07	5.84325e-05	MRPL57				ENSG00000138074	2076.91	-0.852877	0.400761	-2.12814	0.0333253	0.168615	SLC5A6	2076.91	-1.3176	0.401404	-3.28248	0.00102899	0.00760897	SLC5A6
ENSG00000173207	2544.38	-1.14585	0.303839	-3.77124	0.000162439	0.00301285	CKS1B	2544.38	-1.46279	0.303264	-4.8235	1.41058e-06	8.82437e-05	CKS1B				ENSG00000138207	1498.2	-3.78408	0.841031	-4.49933	6.81677e-06	0.000201485	RBP4	1498.2	-4.58778	0.844314	-5.43374	5.51857e-08	1.74759e-06	RBP4
ENSG00000173402	3222.63	-1.0404	0.372959	-2.78958	0.00527764	0.0423648	DAG1	3222.63	-0.744719	0.372144	-2.00116	0.0453754	0.253249	DAG1				ENSG00000138231	1104.75	-0.893536	0.27184	-3.28699	0.00101263	0.0129676	DBR1	1104.75	-0.833269	0.272846	-3.05399	0.00225818	0.0142953	DBR1
ENSG00000173409	1068.11	-0.79096	0.27537	-2.87235	0.00407428	0.0348815	ARV1	1068.11	-0.905202	0.273936	-3.30442	0.000951719	0.0168011	ARV1				ENSG00000138308	281.66	-7.89853	0.696365	-11.3425	8.07941e-30	6.50746e-27	PLA2G12B	281.66	-7.00257	0.643009	-10.8903	1.28207e-27	7.25736e-25	PLA2G12B
ENSG00000173473	7567.15	-0.945815	0.293101	-3.22693	0.00125127	0.0144687	SMARCC1	7567.15	-0.992076	0.292915	-3.38691	0.000706858	0.0135858	SMARCC1				ENSG00000138346	1970.43	-0.939799	0.375551	-2.50245	0.0123336	0.0843874	DNA2	1970.43	-1.61464	0.376757	-4.28564	1.82215e-05	0.000273793	DNA2
ENSG00000173706	3003.65	-1.81406	0.431116	-4.20782	2.57842e-05	0.000710488	HEG1	3003.65	-0.91977	0.42958	-2.14109	0.0322667	0.203884	HEG1				ENSG00000138463	1031.23	-0.965396	0.227526	-4.24301	2.20539e-05	0.000547609	DIRC2	1031.23	-0.600282	0.228077	-2.63193	0.00849023	0.0405023	DIRC2
ENSG00000173726	13083.5	-0.662915	0.255505	-2.59453	0.00947207	0.0648002	TOMM20	13083.5	-1.03252	0.255428	-4.04233	5.29231e-05	0.00176689	TOMM20				ENSG00000138495	878.52	-1.39085	0.232436	-5.9838	2.1799e-09	1.51441e-07	COX17	878.52	-0.989714	0.233121	-4.24551	2.18102e-05	0.000320506	COX17
ENSG00000173810	34.0291	-1.1832	0.428182	-2.76331	0.00572186	0.0448356	NA	34.0291	-0.826796	0.393579	-2.10071	0.0356664	0.218094	NA				ENSG00000138604	2258.99	-0.589923	0.29756	-1.98253	0.0474197	0.211197	GLCE	2258.99	-1.34838	0.299089	-4.50829	6.53528e-06	0.000113949	GLCE
ENSG00000173848	4057.34	-1.08151	0.316607	-3.41593	0.000635656	0.00870496	NET1	4057.34	-0.787256	0.315884	-2.49224	0.0126942	0.109645	NET1				ENSG00000138606	248.607	-1.65917	0.584226	-2.83995	0.00451205	0.0407761	SHF	248.607	-1.30319	0.587184	-2.21938	0.0264606	0.0968608	SHF
ENSG00000173914	2065.65	-0.775093	0.265645	-2.91778	0.00352539	0.0314438	RBM4B	2065.65	-0.716568	0.265021	-2.70381	0.00685486	0.0719662	RBM4B				ENSG00000138623	372.32	-2.69762	0.513691	-5.25143	1.50921e-07	7.0468e-06	SEMA7A	372.32	-2.36693	0.519884	-4.5528	5.29377e-06	9.53366e-05	SEMA7A
ENSG00000173933	772.627	-1.55529	0.32382	-4.80297	1.56333e-06	6.58154e-05	RBM4	772.627	-0.78581	0.320354	-2.45294	0.0141693	0.118541	RBM4				ENSG00000138629	1729.49	-1.41129	0.323737	-4.35938	1.30432e-05	0.000350913	UBL7	1729.49	-1.64984	0.3252	-5.07332	3.90934e-07	9.90606e-06	UBL7
ENSG00000174173	1318.03	-1.2463	0.391422	-3.18403	0.00145239	0.0161376	TRMT10C	1318.03	-1.0325	0.390438	-2.64448	0.00818175	0.0810795	TRMT10C				ENSG00000138658	1172.58	-1.12091	0.424604	-2.63989	0.00829317	0.0635022	ZGRF1	1172.58	-2.00555	0.426697	-4.70018	2.59927e-06	5.14445e-05	ZGRF1
ENSG00000174371	2519.99	-2.0673	0.570238	-3.62533	0.000288592	0.00466625	EXO1	2519.99	-1.89877	0.569345	-3.33501	0.000852948	0.0156521	EXO1				ENSG00000138663	2071.62	-0.661208	0.190012	-3.47982	0.000501749	0.00742796	COPS4	2071.62	-1.17872	0.192574	-6.12088	9.30581e-10	4.4025e-08	COPS4
ENSG00000174498	195.929	-5.11879	0.815389	-6.27773	3.43543e-10	4.12335e-08	IGDCC3	195.929	-4.02663	0.798077	-5.04541	4.52547e-07	3.36137e-05	IGDCC3				ENSG00000138778	3221.68	-1.82044	0.574189	-3.17046	0.001522	0.0177342	CENPE	3221.68	-2.82983	0.575045	-4.92107	8.60737e-07	1.98797e-05	CENPE
ENSG00000174547	3439.11	-0.970219	0.254749	-3.80853	0.000139795	0.00269497	MRPL11	3439.11	-1.33428	0.254424	-5.24429	1.56882e-07	1.34335e-05	MRPL11				ENSG00000138780	2239.26	-0.747923	0.241905	-3.0918	0.00198944	0.0217086	GSTCD	2239.26	-1.40092	0.243506	-5.75312	8.76113e-09	3.36113e-07	GSTCD
ENSG00000174684	1780.73	-0.94752	0.31078	-3.04885	0.00229719	0.0227442	B4GAT1	1780.73	-1.17221	0.31017	-3.77925	0.000157304	0.00426325	B4GAT1				ENSG00000138796	1225.63	-0.825463	0.258526	-3.19296	0.00140822	0.0167376	HADH	1225.63	-1.33279	0.261678	-5.09325	3.51986e-07	8.99402e-06	HADH
ENSG00000174715	58.1154	-1.20504	0.357663	-3.36922	0.000753824	0.00995068	NA	58.1154	-0.740937	0.331346	-2.23614	0.0253423	0.173048	NA				ENSG00000138823	2156.49	-8.78227	0.651136	-13.4876	1.8499e-41	5.29769e-38	MTTP	2156.49	-8.64074	0.661941	-13.0536	6.05882e-39	1.27664e-35	MTTP
ENSG00000174839	1074.48	-1.38284	0.210433	-6.57144	4.98315e-11	7.088e-09	DENND6A	1074.48	-0.744761	0.206238	-3.61118	0.000304812	0.00722167	DENND6A				ENSG00000139116	5663.92	-1.3682	0.300842	-4.5479	5.41847e-06	0.000165776	KIF21A	5663.92	-1.61354	0.301184	-5.35734	8.44584e-08	2.55547e-06	KIF21A
ENSG00000174840	1451.3	-1.32754	0.323834	-4.09945	4.14138e-05	0.00103183	PDE12	1451.3	-1.44016	0.322682	-4.4631	8.07825e-06	0.000378414	PDE12				ENSG00000139132	4601.02	-1.24995	0.633972	-1.97162	0.0486532	0.214467	FGD4	4601.02	-2.16844	0.634239	-3.41896	0.000628616	0.00507338	FGD4
ENSG00000174891	3357.06	-1.63524	0.463624	-3.52707	0.00042018	0.0062551	RSRC1	3357.06	-1.07527	0.463108	-2.32185	0.0202412	0.148041	RSRC1				ENSG00000139144	272.359	-2.17663	0.811142	-2.68341	0.00728745	0.0578463	PIK3C2G	272.359	-3.15775	0.815832	-3.87058	0.000108576	0.00120069	PIK3C2G
ENSG00000174899	227.763	-1.38183	0.695783	-1.98601	0.0470321	0.196458	PQLC2L	227.763	-2.97677	0.704091	-4.22782	2.3597e-05	0.00093424	PQLC2L				ENSG00000139163	5272.62	-0.930264	0.406498	-2.28848	0.0221094	0.126858	ETNK1	5272.62	-1.41901	0.406691	-3.48916	0.000484543	0.00409269	ETNK1
ENSG00000174963	46.6934	-1.00073	0.480654	-2.08202	0.0373407	0.16845	ZIC4	46.6934	-1.07994	0.462004	-2.33752	0.0194121	0.144649	ZIC4				ENSG00000139194	24.0045	-4.07536	0.894027	-4.55843	5.15377e-06	0.000158135	RBP5	24.0045	-3.70398	0.912551	-4.05892	4.92992e-05	0.000622593	RBP5
ENSG00000174992	13.9394	-2.32051	1.17294	-1.97838	0.047886	0.198571	ZG16	13.9394	-2.93871	1.16335	-2.52607	0.0115346	0.102763	ZG16				ENSG00000139219	112.753	-3.884	1.18793	-3.26956	0.00107713	0.0136155	COL2A1	112.753	-3.57663	1.20764	-2.96167	0.00305976	0.018252	COL2A1
ENSG00000175063	3961.81	-1.92542	0.523393	-3.67872	0.000234409	0.00397826	UBE2C	3961.81	-1.26034	0.522685	-2.41129	0.0158963	0.128075	UBE2C				ENSG00000139318	1041.97	-1.64869	0.591826	-2.78577	0.00534001	0.0463569	DUSP6	1041.97	-1.64259	0.593278	-2.76868	0.00562845	0.029575	DUSP6
ENSG00000175093	125.287	-2.28882	1.07925	-2.12075	0.0339428	0.158271	SPSB4	125.287	-2.98722	1.07744	-2.77253	0.00556225	0.0618387	SPSB4				ENSG00000139343	2113.54	-1.24573	0.315059	-3.95398	7.68627e-05	0.00159763	SNRPF	2113.54	-1.7654	0.316043	-5.58594	2.3244e-08	8.03914e-07	SNRPF
ENSG00000175105	598.909	-1.06471	0.319014	-3.33749	0.000845396	0.0108399	ZNF654	598.909	-0.78629	0.313	-2.51211	0.0120011	0.105428	ZNF654				ENSG00000139344	288.849	-2.54416	0.702178	-3.62325	0.000290929	0.00480975	AMDHD1	288.849	-1.70888	0.701125	-2.43735	0.0147955	0.0620643	AMDHD1
ENSG00000175193	1684.51	-0.776544	0.173952	-4.46414	8.03925e-06	0.000265125	PARL	1684.51	-0.776778	0.172306	-4.50813	6.54024e-06	0.000319258	PARL				ENSG00000139354	3324.06	-1.85789	0.322896	-5.75385	8.7235e-09	5.32795e-07	GAS2L3	3324.06	-2.35968	0.323805	-7.28736	3.16095e-13	2.81015e-11	GAS2L3
ENSG00000175216	18289.9	-1.3328	0.460446	-2.89459	0.00379659	0.0331971	CKAP5	18289.9	-1.41221	0.460388	-3.06745	0.00215897	0.0307264	CKAP5				ENSG00000139428	930.893	-1.29832	0.348667	-3.72368	0.000196343	0.0035094	MMAB	930.893	-1.74874	0.35106	-4.98131	6.3154e-07	1.52954e-05	MMAB
ENSG00000175322	886.993	-1.74952	0.341204	-5.12748	2.93643e-07	1.58675e-05	ZNF519	886.993	-0.880852	0.337929	-2.60662	0.0091441	0.0875777	ZNF519				ENSG00000139540	124.522	-2.11631	0.754666	-2.8043	0.00504257	0.0443422	SLC39A5	124.522	-3.11632	0.792171	-3.93389	8.3582e-05	0.000969707	SLC39A5
ENSG00000175329	192.751	-5.65798	0.549977	-10.2877	8.00824e-25	1.24954e-21	ISX	192.751	-6.08248	0.526729	-11.5476	7.58804e-31	1.95574e-27	ISX				ENSG00000139835	505.816	-2.52701	0.466956	-5.41165	6.24451e-08	3.19337e-06	GRTP1	505.816	-3.1836	0.488756	-6.51368	7.33302e-11	4.41464e-09	GRTP1
ENSG00000175600	2028.41	-1.90328	0.509298	-3.73708	0.000186172	0.00334856	SUGCT	2028.41	-1.07955	0.507523	-2.1271	0.0334119	0.209222	SUGCT				ENSG00000139865	795.397	-3.03314	0.866207	-3.50164	0.000462412	0.00694535	TTC6	795.397	-1.82826	0.864566	-2.11465	0.0344595	0.117901	TTC6
ENSG00000175691	340.517	-0.697765	0.212896	-3.2775	0.00104731	0.0127383	ZNF77	340.517	-0.760724	0.20897	-3.64035	0.000272267	0.0066327	ZNF77				ENSG00000139998	779.978	-0.950624	0.40373	-2.3546	0.0185425	0.11216	RAB15	779.978	-1.26594	0.405956	-3.11841	0.00181829	0.0120306	RAB15
ENSG00000175984	223.104	-2.3184	0.576103	-4.02428	5.71491e-05	0.0013186	DENND2C	223.104	-1.58003	0.564191	-2.80052	0.00510206	0.0580832	DENND2C				ENSG00000140092	389.375	-3.74084	0.616385	-6.069	1.28711e-09	9.37116e-08	FBLN5	389.375	-4.03067	0.638733	-6.31042	2.78287e-10	1.45752e-08	FBLN5
ENSG00000176095	1538.13	-0.799289	0.281054	-2.8439	0.00445651	0.0373252	IP6K1	1538.13	-0.914243	0.279753	-3.26804	0.00108296	0.0185913	IP6K1				ENSG00000140093	109.206	-3.06011	0.906047	-3.37743	0.000731672	0.0100096	SERPINA10	109.206	-3.66961	0.926098	-3.96245	7.41855e-05	0.00088028	SERPINA10
ENSG00000176208	1541.45	-1.53366	0.457566	-3.35177	0.000802953	0.010435	ATAD5	1541.45	-1.01902	0.456578	-2.23185	0.0256247	0.174243	ATAD5				ENSG00000140365	1175.31	-0.623895	0.29293	-2.12984	0.0331845	0.168101	COMMD4	1175.31	-0.783632	0.295085	-2.65562	0.0079163	0.0383929	COMMD4
ENSG00000176387	74.4551	-1.28079	0.616173	-2.07862	0.0376525	0.169277	HSD11B2	74.4551	-1.57088	0.613196	-2.56179	0.0104134	0.0954124	HSD11B2				ENSG00000140374	8201.4	-1.20982	0.257307	-4.70188	2.57782e-06	8.62866e-05	ETFA	8201.4	-1.80099	0.257758	-6.98712	2.80581e-12	2.16498e-10	ETFA
ENSG00000176542	1190.57	-1.94181	0.382157	-5.08119	3.75086e-07	1.95084e-05	USF3	1190.57	-0.810663	0.379535	-2.13594	0.0326844	0.205666	USF3				ENSG00000140382	2974.37	-0.814226	0.240856	-3.38055	0.000723402	0.00991754	HMG20A	2974.37	-1.11075	0.241656	-4.59639	4.29867e-06	7.96141e-05	HMG20A
ENSG00000176641	202.65	-2.12874	0.958679	-2.22049	0.0263854	0.133694	RNF152	202.65	-2.38405	0.957071	-2.49099	0.0127389	0.109892	RNF152				ENSG00000140386	1943.37	-1.29936	0.312786	-4.15417	3.26472e-05	0.000761492	SCAPER	1943.37	-1.29157	0.313645	-4.11793	3.82286e-05	0.000507109	SCAPER
ENSG00000177447	182.582	-1.11626	0.393274	-2.83838	0.00453437	0.0378167	NA	182.582	-1.08949	0.388691	-2.80298	0.00506332	0.0577187	NA				ENSG00000140395	2390.44	-0.731737	0.254919	-2.87047	0.00409866	0.0378681	WDR61	2390.44	-0.872303	0.255648	-3.41212	0.000644586	0.00517179	WDR61
ENSG00000177479	4592.24	-0.64471	0.205709	-3.13408	0.00172394	0.0183359	ARIH2	4592.24	-0.858377	0.205199	-4.18314	2.87504e-05	0.00108973	ARIH2				ENSG00000140451	362.364	-1.5627	0.592503	-2.63745	0.00835312	0.0637717	PIF1	362.364	-2.33467	0.603225	-3.87032	0.000108694	0.00120113	PIF1
ENSG00000177602	709.735	-1.63464	0.456004	-3.5847	0.00033747	0.00526174	GSG2	709.735	-1.05907	0.452645	-2.33973	0.0192975	0.144124	GSG2				ENSG00000140463	1156.99	-0.63109	0.220652	-2.86011	0.00423496	0.038775	BBS4	1156.99	-0.731869	0.222328	-3.29185	0.000995308	0.00741259	BBS4
ENSG00000177855	1466.79	-1.27127	0.322981	-3.93605	8.28329e-05	0.00175545	NA	1466.79	-1.55939	0.322227	-4.83943	1.30213e-06	8.22576e-05	NA				ENSG00000140465	357.802	-5.49296	0.831541	-6.60576	3.95488e-11	3.80347e-09	CYP1A1	357.802	-5.28762	0.839916	-6.29542	3.06573e-10	1.58746e-08	CYP1A1
ENSG00000178096	273.538	-0.613537	0.258523	-2.37324	0.0176327	0.10025	BOLA1	273.538	-1.05083	0.255517	-4.11257	3.91279e-05	0.00139101	BOLA1				ENSG00000140470	19.4555	-1.57025	0.615189	-2.55247	0.0106961	0.0764295	ADAMTS17	19.4555	-1.45756	0.629757	-2.31448	0.0206416	0.0798382	ADAMTS17
ENSG00000178184	235.865	-1.23845	0.309038	-4.00742	6.13853e-05	0.0013957	PARD6G	235.865	-0.778796	0.30342	-2.56673	0.0102664	0.0946496	PARD6G				ENSG00000140525	5715.05	-1.18369	0.447668	-2.64412	0.00819028	0.062845	FANCI	5715.05	-1.87073	0.448174	-4.17412	2.99136e-05	0.000416148	FANCI
ENSG00000178445	2074.6	-2.57609	0.891809	-2.88862	0.0038694	0.0335415	GLDC	2074.6	-2.1214	0.891428	-2.37978	0.017323	0.135234	GLDC				ENSG00000140534	992.973	-1.57398	0.545743	-2.8841	0.00392536	0.0365903	TICRR	992.973	-2.9267	0.550494	-5.3165	1.05783e-07	3.12445e-06	TICRR
ENSG00000178537	775.948	-1.24839	0.31241	-3.99601	6.4419e-05	0.00144885	SLC25A20	775.948	-1.29177	0.309281	-4.17669	2.95779e-05	0.00111616	SLC25A20				ENSG00000140564	2177.44	-1.393	0.483553	-2.88076	0.00396721	0.0369003	FURIN	2177.44	-1.91494	0.484075	-3.95587	7.62566e-05	0.000898804	FURIN
ENSG00000178556	261.679	-1.17125	0.401896	-2.91431	0.00356477	0.0316481	NA	261.679	-1.34448	0.395959	-3.3955	0.000685045	0.0132456	NA				ENSG00000140832	273.966	-3.01118	0.721343	-4.17441	2.98756e-05	0.000705788	MARVELD3	273.966	-1.68198	0.713471	-2.35746	0.0184004	0.0730713	MARVELD3
ENSG00000178567	1100.88	-1.66429	0.305266	-5.45192	4.98281e-08	3.2909e-06	EPM2AIP1	1100.88	-1.22983	0.302138	-4.07041	4.69314e-05	0.00161917	EPM2AIP1				ENSG00000140876	159.922	-1.93249	0.519172	-3.72226	0.000197446	0.00352422	NUDT7	159.922	-1.66153	0.522562	-3.17958	0.00147487	0.0101329	NUDT7
ENSG00000178585	969.332	-1.34965	0.411796	-3.27747	0.00104742	0.0127383	CTNNBIP1	969.332	-0.980116	0.410665	-2.38666	0.0170024	0.133319	CTNNBIP1				ENSG00000140905	137.117	-1.10676	0.375862	-2.94458	0.00323396	0.0316206	GCSH	137.117	-1.14563	0.383859	-2.98451	0.00284034	0.0171895	GCSH
ENSG00000178654	17.7331	-2.0482	0.592213	-3.45855	0.000543086	0.00768167	NA	17.7331	-1.42869	0.52912	-2.70012	0.00693137	0.0726216	NA				ENSG00000141141	4358.49	-0.62875	0.279853	-2.24671	0.0246585	0.136972	NA	4358.49	-0.844408	0.280357	-3.0119	0.00259615	0.0159842	NA
ENSG00000178741	2868.24	-0.873551	0.268459	-3.25395	0.00113813	0.0134917	COX5A	2868.24	-0.638231	0.267766	-2.38354	0.017147	0.134249	COX5A				ENSG00000141425	5185.01	-1.29793	0.173485	-7.48151	7.34761e-14	1.10747e-11	RPRD1A	5185.01	-1.18	0.173848	-6.78751	1.14088e-11	8.00315e-10	RPRD1A
ENSG00000178772	13.6556	-3.36746	0.81766	-4.11841	3.81494e-05	0.00096202	CPN2	13.6556	-5.34637	0.969744	-5.51317	3.52421e-08	3.67745e-06	CPN2				ENSG00000141429	10770.6	-1.19139	0.444255	-2.68176	0.00732351	0.0580967	GALNT1	10770.6	-2.23304	0.444541	-5.02325	5.08038e-07	1.25938e-05	GALNT1
ENSG00000178917	250.801	-1.23128	0.267298	-4.60639	4.09712e-06	0.000149502	ZNF852	250.801	-0.767744	0.257165	-2.98541	0.002832	0.0378	ZNF852				ENSG00000141485	105.864	-5.78951	1.02754	-5.63432	1.75753e-08	9.96093e-07	SLC13A5	105.864	-2.83962	0.993923	-2.85699	0.00427684	0.0238078	SLC13A5
ENSG00000178935	496.011	-1.0211	0.35225	-2.8988	0.00374596	0.0328825	ZNF552	496.011	-0.705581	0.349345	-2.01973	0.0434118	0.246789	ZNF552				ENSG00000141497	19.3679	-2.79984	1.02032	-2.74407	0.00606827	0.050731	ZMYND15	19.3679	-3.34562	1.0794	-3.09954	0.00193825	0.0126505	ZMYND15
ENSG00000178966	562.253	-1.10951	0.359238	-3.0885	0.00201169	0.0205322	RMI1	562.253	-1.00713	0.357018	-2.82094	0.00478828	0.0554417	RMI1				ENSG00000141499	889.652	-1.20477	0.432365	-2.78647	0.00532852	0.0462891	WRAP53	889.652	-1.28825	0.433933	-2.96877	0.00298997	0.0179294	WRAP53
ENSG00000178999	2208.91	-1.90379	0.506474	-3.75891	0.000170657	0.00313268	AURKB	2208.91	-1.42864	0.505125	-2.82828	0.00467987	0.0545293	AURKB				ENSG00000141505	367.913	-3.38854	0.797556	-4.24866	2.15058e-05	0.000535545	ASGR1	367.913	-1.80476	0.774466	-2.33033	0.0197888	0.077304	ASGR1
ENSG00000179021	2033.42	-1.01714	0.181872	-5.59264	2.23644e-08	1.60439e-06	C3orf38	2033.42	-0.969642	0.179689	-5.39623	6.80568e-08	6.47268e-06	C3orf38				ENSG00000141576	1729.32	-1.51809	0.481251	-3.15447	0.00160788	0.0185172	RNF157	1729.32	-2.53285	0.484464	-5.22814	1.71221e-07	4.7042e-06	RNF157
ENSG00000179029	364.219	-1.41002	0.295158	-4.77718	1.7777e-06	7.34487e-05	TMEM107	364.219	-0.899197	0.288186	-3.12019	0.00180733	0.0270198	TMEM107				ENSG00000141738	374.738	-3.44293	1.06727	-3.22592	0.00125567	0.0152875	GRB7	374.738	-3.32268	1.07211	-3.09919	0.00194048	0.0126587	GRB7
ENSG00000179101	1028.34	-0.592032	0.272701	-2.171	0.0299315	0.145784	NA	1028.34	-0.68853	0.271302	-2.53787	0.0111529	0.100169	NA				ENSG00000141956	609.727	-0.605744	0.257275	-2.35446	0.0185497	0.112177	PRDM15	609.727	-0.896752	0.261783	-3.42555	0.00061355	0.00497904	PRDM15
ENSG00000179152	1565.35	-0.947419	0.281471	-3.36596	0.000762783	0.0100331	TCAIM	1565.35	-0.83704	0.280113	-2.98822	0.00280608	0.0375513	TCAIM				ENSG00000142149	293.01	-4.7381	0.995906	-4.75758	1.95925e-06	6.74201e-05	HUNK	293.01	-4.46455	1.00279	-4.45212	8.50252e-06	0.000142884	HUNK
ENSG00000179348	320.406	-2.02181	0.759527	-2.66194	0.00776924	0.0557835	GATA2	320.406	-2.38764	0.757211	-3.1532	0.0016149	0.0250889	GATA2				ENSG00000142484	209.598	-1.58114	0.553575	-2.85623	0.004287	0.0391404	TM4SF5	209.598	-3.39661	0.566885	-5.99171	2.0764e-09	9.12948e-08	TM4SF5
ENSG00000179604	1339.67	-1.33391	0.453969	-2.93832	0.00329998	0.0298926	CDC42EP4	1339.67	-1.18444	0.452544	-2.6173	0.00886282	0.0859406	CDC42EP4				ENSG00000142507	6239.17	-1.29345	0.230036	-5.6228	1.87882e-08	1.05478e-06	PSMB6	6239.17	-1.60276	0.230461	-6.95458	3.5361e-12	2.70561e-10	PSMB6
ENSG00000180210	504.752	-2.07498	0.482751	-4.29825	1.72154e-05	0.000503849	F2	504.752	-3.57288	0.485057	-7.36589	1.75974e-13	5.59945e-11	F2				ENSG00000142655	1088.68	-0.726306	0.299275	-2.42688	0.0152293	0.0979828	PEX14	1088.68	-0.604173	0.300214	-2.01247	0.0441701	0.141825	PEX14
ENSG00000180287	3746.08	-4.89632	0.701196	-6.98281	2.89325e-12	5.31103e-10	PLD5	3746.08	-2.36595	0.699762	-3.38108	0.000722026	0.013795	PLD5				ENSG00000142657	11528.6	-1.00956	0.430362	-2.34585	0.0189838	0.114111	PGD	11528.6	-0.880242	0.430475	-2.04481	0.0408732	0.134052	PGD
ENSG00000180376	798.969	-1.06197	0.314606	-3.37555	0.000736677	0.00976176	CCDC66	798.969	-0.734713	0.311676	-2.3573	0.0184084	0.140622	CCDC66				ENSG00000142856	1281.08	-0.737662	0.303311	-2.43203	0.0150143	0.0970898	ITGB3BP	1281.08	-0.895744	0.30452	-2.94149	0.00326636	0.0191918	ITGB3BP
ENSG00000180385	658.057	-1.40427	0.365846	-3.83843	0.000123826	0.00243028	NA	658.057	-0.790461	0.363477	-2.17472	0.0296509	0.193274	NA				ENSG00000142864	11213.1	-0.841283	0.371758	-2.26298	0.0236367	0.132861	SERBP1	11213.1	-1.0435	0.371864	-2.80614	0.00501396	0.0270199	SERBP1
ENSG00000180596	4290.08	-1.08499	0.450016	-2.41101	0.0159086	0.093471	HIST1H2BC	4290.08	-1.29311	0.449784	-2.87496	0.0040408	0.0494059	HIST1H2BC				ENSG00000142945	4399.17	-1.27551	0.472693	-2.6984	0.00696743	0.056171	KIF2C	4399.17	-2.12365	0.473525	-4.48477	7.2991e-06	0.000125039	KIF2C
ENSG00000180667	3014.78	-1.50075	0.369	-4.06706	4.76099e-05	0.00114617	YOD1	3014.78	-1.41414	0.368483	-3.83773	0.000124177	0.00352505	YOD1				ENSG00000143033	3654.24	-0.852531	0.402567	-2.11774	0.0341974	0.171479	MTF2	3654.24	-0.948876	0.402861	-2.35534	0.0185056	0.0734115	MTF2
ENSG00000180712	9.41136	-3.31538	1.10704	-2.99481	0.00274614	0.0259687	LOC728175	9.41136	-2.01659	0.989516	-2.03796	0.0415542	0.239554	LOC728175				ENSG00000143158	3909.27	-1.46222	0.362155	-4.03756	5.40109e-05	0.00118475	MPC2	3909.27	-2.28998	0.363346	-6.30247	2.92938e-10	1.53133e-08	MPC2
ENSG00000180767	113.948	-1.72214	0.416433	-4.13544	3.54271e-05	0.000908046	CHST13	113.948	-1.4484	0.405779	-3.56942	0.000357767	0.00816749	CHST13				ENSG00000143199	203.065	-1.21211	0.461087	-2.62881	0.00856851	0.064859	ADCY10	203.065	-2.47878	0.498865	-4.96884	6.73535e-07	1.6099e-05	ADCY10
ENSG00000180776	1565.68	-1.19641	0.400861	-2.98459	0.00283955	0.0266502	ZDHHC20	1565.68	-1.42237	0.400146	-3.55464	0.000378496	0.00850511	ZDHHC20				ENSG00000143278	20.7859	-3.87879	0.532528	-7.28372	3.24736e-13	4.40513e-11	F13B	20.7859	-3.61712	0.556551	-6.49917	8.07649e-11	4.78856e-09	F13B
ENSG00000180998	315.722	-1.94587	0.379708	-5.12465	2.98096e-07	1.60734e-05	GPR137C	315.722	-0.863962	0.372905	-2.31684	0.0205122	0.14943	GPR137C				ENSG00000143375	602.866	-2.83758	0.554394	-5.11834	3.08235e-07	1.3285e-05	CGN	602.866	-3.07123	0.558363	-5.50043	3.78876e-08	1.25189e-06	CGN
ENSG00000180999	34.9135	-1.21937	0.446888	-2.72859	0.00636059	0.0483856	C1orf105	34.9135	-1.39302	0.438148	-3.17934	0.00147613	0.0233983	C1orf105				ENSG00000143384	10110.9	-0.858164	0.14587	-5.88308	4.02699e-09	2.69589e-07	MCL1	10110.9	-0.78946	0.146192	-5.40016	6.6583e-08	2.06317e-06	MCL1
ENSG00000181061	3736.3	-1.06817	0.263294	-4.05694	4.97203e-05	0.00118555	HIGD1A	3736.3	-1.00439	0.262451	-3.82697	0.000129728	0.00364912	HIGD1A				ENSG00000143398	5425.81	-1.23748	0.237752	-5.20493	1.94075e-07	8.8376e-06	PIP5K1A	5425.81	-1.04011	0.238265	-4.36536	1.26912e-05	0.000200483	PIP5K1A
ENSG00000181201	284.684	-1.05604	0.473381	-2.23084	0.0256917	0.131379	NA	284.684	-1.43711	0.468905	-3.06481	0.00217807	0.0309463	NA				ENSG00000143401	6634.67	-1.07838	0.38467	-2.80339	0.00505685	0.044424	ANP32E	6634.67	-2.6523	0.385672	-6.87708	6.10911e-12	4.47435e-10	ANP32E
ENSG00000181222	1180.72	-1.32384	0.374929	-3.53091	0.000414132	0.00619091	POLR2A	1180.72	-1.16856	0.373374	-3.12972	0.0017497	0.0264187	POLR2A				ENSG00000143412	210.561	-3.258	0.778812	-4.1833	2.87312e-05	0.00068125	ANXA9	210.561	-2.47647	0.775837	-3.192	0.00141293	0.00981316	ANXA9
ENSG00000181274	589.766	-1.17063	0.346585	-3.3776	0.000731201	0.00972014	FRAT2	589.766	-0.932953	0.344456	-2.70848	0.00675921	0.0712869	FRAT2				ENSG00000143418	9753.93	-0.653805	0.301108	-2.17133	0.0299061	0.156317	CERS2	9753.93	-0.902054	0.301257	-2.9943	0.00275075	0.016733	CERS2
ENSG00000181450	1634.51	-1.26085	0.262746	-4.79874	1.5967e-06	6.71071e-05	ZNF678	1634.51	-1.27162	0.261827	-4.85671	1.19353e-06	7.65222e-05	ZNF678				ENSG00000143420	5397.93	-0.868678	0.149115	-5.82557	5.69197e-09	3.66966e-07	ENSA	5397.93	-1.12066	0.150544	-7.4441	9.76098e-14	9.51504e-12	ENSA
ENSG00000181467	2215.33	-1.24454	0.347006	-3.58651	0.000335132	0.00523564	RAP2B	2215.33	-1.27031	0.346446	-3.6667	0.0002457	0.00611262	RAP2B				ENSG00000143498	1102.67	-0.968843	0.299609	-3.23369	0.001222	0.0150052	TAF1A	1102.67	-1.31454	0.301538	-4.35945	1.30391e-05	0.000205033	TAF1A
ENSG00000181524	3284.99	-0.616259	0.297954	-2.0683	0.0386117	0.171896	NA	3284.99	-0.658368	0.297508	-2.21294	0.0269019	0.180471	NA				ENSG00000143502	132.464	-1.2932	0.52869	-2.44605	0.0144431	0.0944094	SUSD4	132.464	-1.08592	0.530564	-2.04673	0.0406843	0.133539	SUSD4
ENSG00000181544	948.019	-1.72219	0.43998	-3.91425	9.06844e-05	0.00188504	FANCB	948.019	-1.0586	0.435828	-2.42893	0.0151436	0.123751	FANCB				ENSG00000143514	5658.26	-0.919458	0.306629	-2.9986	0.00271221	0.0275459	TP53BP2	5658.26	-1.31699	0.307176	-4.28743	1.80754e-05	0.000271895	TP53BP2
ENSG00000181555	4262.94	-1.31266	0.242532	-5.41233	6.22092e-08	4.03637e-06	SETD2	4262.94	-1.12761	0.241774	-4.6639	3.10267e-06	0.000173844	SETD2				ENSG00000143633	1113.37	-0.620678	0.26132	-2.37517	0.0175411	0.107823	C1orf131	1113.37	-2.12394	0.265186	-8.00924	1.15421e-15	1.50553e-13	C1orf131
ENSG00000181827	1701.02	-1.30954	0.305686	-4.28395	1.83608e-05	0.000529305	RFX7	1701.02	-0.600302	0.304508	-1.97138	0.04868	0.265204	RFX7				ENSG00000143799	10863	-0.750876	0.300713	-2.49699	0.0125254	0.0853592	PARP1	10863	-2.33233	0.301142	-7.74495	9.56215e-15	1.09593e-12	PARP1
ENSG00000181896	824.068	-0.979837	0.301078	-3.25443	0.00113622	0.0134818	ZNF101	824.068	-0.802896	0.298127	-2.69314	0.0070783	0.0736224	ZNF101				ENSG00000143815	7356.25	-1.04172	0.290134	-3.59048	0.000330068	0.00532697	LBR	7356.25	-2.55356	0.291208	-8.76885	1.80494e-18	3.60883e-16	LBR
ENSG00000182004	3297.71	-1.3656	0.338448	-4.0349	5.46262e-05	0.00127558	SNRPE	3297.71	-1.46855	0.337995	-4.34488	1.39349e-05	0.000595618	SNRPE				ENSG00000143942	440.716	-1.33724	0.552463	-2.42051	0.0154988	0.0992216	CHAC2	440.716	-2.08681	0.556136	-3.75234	0.000175189	0.00178992	CHAC2
ENSG00000182107	59.7187	-1.84786	0.812992	-2.27291	0.0230317	0.121305	TMEM30B	59.7187	-7.05629	1.01075	-6.98127	2.92529e-12	7.93647e-10	TMEM30B				ENSG00000143977	1477.76	-0.757296	0.333753	-2.26903	0.0232667	0.131393	SNRPG	1477.76	-1.31132	0.33531	-3.91076	9.20078e-05	0.0010468	SNRPG
ENSG00000182118	1711.4	-1.78872	0.650249	-2.75082	0.00594467	0.046072	FAM89A	1711.4	-1.75919	0.649759	-2.70745	0.00678016	0.0714148	FAM89A				ENSG00000144035	65.322	-5.64117	0.949311	-5.94238	2.80915e-09	1.9205e-07	NAT8	65.322	-5.78606	1.04433	-5.54045	3.0169e-08	1.0135e-06	NAT8
ENSG00000182217	2292.85	-1.56566	0.541656	-2.89051	0.0038462	0.0334643	NA	2292.85	-2.48038	0.541661	-4.57921	4.6674e-06	0.000240115	NA				ENSG00000144040	998.691	-1.2889	0.428816	-3.00572	0.00264951	0.0271272	SFXN5	998.691	-1.14675	0.429327	-2.67103	0.00756186	0.0370478	SFXN5
ENSG00000182481	17179.5	-1.74712	0.413396	-4.22627	2.37595e-05	0.000664972	KPNA2	17179.5	-1.31884	0.413252	-3.19137	0.00141601	0.0226673	KPNA2				ENSG00000144120	496.538	-0.962111	0.399799	-2.40649	0.0161068	0.101774	TMEM177	496.538	-1.62994	0.403692	-4.03759	5.40042e-05	0.000672096	TMEM177
ENSG00000182628	3234.05	-1.19244	0.307219	-3.8814	0.000103859	0.00210117	SKA2	3234.05	-0.699552	0.306634	-2.28139	0.0225255	0.159366	SKA2				ENSG00000144158	301.473	-1.19548	0.308517	-3.87492	0.000106658	0.00210975	NA	301.473	-1.55553	0.314739	-4.94228	7.72132e-07	1.81391e-05	NA
ENSG00000182923	1175.92	-0.675819	0.277773	-2.43299	0.0149746	0.0895113	CEP63	1175.92	-0.609463	0.276074	-2.20761	0.0272716	0.181909	CEP63				ENSG00000144214	81.788	-1.43103	0.557956	-2.56477	0.0103245	0.0745178	LYG1	81.788	-1.81204	0.573689	-3.15857	0.00158545	0.010755	LYG1
ENSG00000182973	2220	-0.611165	0.23714	-2.57723	0.00995958	0.0672391	CNOT10	2220	-0.654443	0.236168	-2.77109	0.00558687	0.0620405	CNOT10				ENSG00000144354	2453.02	-1.07146	0.443071	-2.41826	0.0155948	0.0995638	CDCA7	2453.02	-1.96506	0.444229	-4.42352	9.71055e-06	0.000159659	CDCA7
ENSG00000183134	9.35954	-5.03125	1.26489	-3.97762	6.96093e-05	0.0015406	PTGDR2	9.35954	-4.71157	1.20201	-3.91974	8.86428e-05	0.00270376	PTGDR2				ENSG00000144357	4381.07	-0.696754	0.204312	-3.41025	0.000649044	0.0091213	UBR3	4381.07	-1.14298	0.204852	-5.57953	2.41172e-08	8.31078e-07	UBR3
ENSG00000183298	3850.54	-0.726478	0.319809	-2.2716	0.0231106	0.121541	NA	3850.54	-1.02174	0.319172	-3.20123	0.00136841	0.0220814	NA				ENSG00000144554	4118.3	-0.884644	0.423329	-2.08973	0.0366418	0.179068	FANCD2	4118.3	-1.66673	0.42379	-3.93292	8.39189e-05	0.000972792	FANCD2
ENSG00000183763	578.142	-1.85092	0.335444	-5.51782	3.43231e-08	2.38684e-06	TRAIP	578.142	-1.48989	0.327592	-4.548	5.41592e-06	0.000272637	TRAIP				ENSG00000144619	111.259	-2.24461	0.429674	-5.22398	1.75116e-07	8.08945e-06	CNTN4	111.259	-1.54327	0.429188	-3.5958	0.000323394	0.00295941	CNTN4
ENSG00000183779	47.0485	-2.31665	1.1664	-1.98615	0.0470164	0.196458	ZNF703	47.0485	-3.71777	1.17445	-3.16555	0.0015479	0.0242527	ZNF703				ENSG00000144648	9.38455	-2.52281	0.780368	-3.23284	0.00122565	0.0150356	ACKR2	9.38455	-3.71864	0.91374	-4.06969	4.70762e-05	0.000598756	ACKR2
ENSG00000183814	1702.36	-1.8803	0.341906	-5.49948	3.80912e-08	2.60557e-06	LIN9	1702.36	-1.78074	0.340372	-5.23174	1.67918e-07	1.42835e-05	LIN9				ENSG00000144802	2895.6	-1.50931	0.555064	-2.71917	0.00654463	0.0537544	NFKBIZ	2895.6	-1.38648	0.555184	-2.49733	0.0125134	0.0547417	NFKBIZ
ENSG00000183837	222.783	-1.10432	0.477219	-2.31407	0.0206638	0.112122	PNMA3	222.783	-1.05392	0.475579	-2.21608	0.0266857	0.179582	PNMA3				ENSG00000144820	15.8282	-1.30869	0.593174	-2.20625	0.0273666	0.147315	ADGRG7	15.8282	-1.33167	0.614389	-2.16747	0.0301989	0.10712	ADGRG7
ENSG00000183844	23.8486	-3.26582	0.89177	-3.66218	0.000250081	0.00415664	FAM3B	23.8486	-5.3029	0.962889	-5.50728	3.64421e-08	3.77213e-06	FAM3B				ENSG00000144891	1361.93	-3.45217	1.12974	-3.05573	0.00224515	0.0237742	AGTR1	1361.93	-3.47249	1.1314	-3.0692	0.00214631	0.0137204	AGTR1
ENSG00000183850	558.125	-1.76329	0.666426	-2.6459	0.0081475	0.0578834	ZNF730	558.125	-2.10368	0.665809	-3.15959	0.0015799	0.0246342	ZNF730				ENSG00000145050	2261.69	-0.840432	0.296948	-2.83023	0.00465145	0.0416562	MANF	2261.69	-1.14075	0.29804	-3.8275	0.000129451	0.00139056	MANF
ENSG00000183856	3089.11	-1.58369	0.463485	-3.41692	0.000633344	0.00867807	IQGAP3	3089.11	-1.03787	0.462002	-2.24646	0.0246745	0.169997	IQGAP3				ENSG00000145192	4460.47	-6.58556	0.998311	-6.59671	4.20392e-11	4.01303e-09	AHSG	4460.47	-5.3623	0.985311	-5.44224	5.26158e-08	1.67587e-06	AHSG
ENSG00000183888	25.0674	-6.48556	1.59684	-4.06151	4.87563e-05	0.0011659	C1orf64	25.0674	-3.70167	1.58895	-2.32963	0.0198257	0.146122	C1orf64				ENSG00000145217	61.6785	-2.61379	0.762894	-3.42616	0.000612189	0.00870782	SLC26A1	61.6785	-1.91314	0.760735	-2.51485	0.0119082	0.0526798	SLC26A1
ENSG00000183941	2292.93	-1.56571	0.541707	-2.89032	0.00384851	0.033465	NA	2292.93	-2.47833	0.541709	-4.57502	4.76173e-06	0.00024351	NA				ENSG00000145220	1984.71	-1.13619	0.545426	-2.08312	0.0372405	0.181088	LYAR	1984.71	-1.79686	0.546283	-3.28925	0.00100455	0.00747126	LYAR
ENSG00000183943	1187.29	-1.07384	0.211721	-5.07195	3.9375e-07	2.04112e-05	PRKX	1187.29	-0.655502	0.209415	-3.13015	0.00174715	0.0263956	PRKX				ENSG00000145321	2535.99	-3.21899	0.968793	-3.32269	0.000891554	0.0118022	GC	2535.99	-6.29102	0.985746	-6.38199	1.74797e-10	9.59525e-09	GC
ENSG00000184160	56.8892	-1.64154	0.763497	-2.15003	0.0315526	0.151395	ADRA2C	56.8892	-2.08595	0.759332	-2.74709	0.00601275	0.065722	ADRA2C				ENSG00000145386	5033.43	-1.36492	0.411633	-3.31587	0.000913575	0.0120237	CCNA2	5033.43	-2.64508	0.412708	-6.40908	1.46399e-10	8.20072e-09	CCNA2
ENSG00000184220	2604.07	-1.1042	0.430312	-2.56604	0.0102866	0.0687749	CMSS1	2604.07	-0.868564	0.429688	-2.02138	0.0432403	0.246075	CMSS1				ENSG00000145388	1645.3	-0.661738	0.240257	-2.7543	0.00588186	0.0496899	METTL14	1645.3	-1.00023	0.241853	-4.13568	3.53912e-05	0.000476381	METTL14
ENSG00000184260	2064.13	-1.32844	0.362622	-3.66343	0.000248858	0.00414668	HIST2H2AC	2064.13	-1.82871	0.362049	-5.05101	4.39481e-07	3.28324e-05	HIST2H2AC				ENSG00000145569	821.806	-2.2575	0.783458	-2.88146	0.00395836	0.0368446	FAM105A	821.806	-3.6585	0.785918	-4.65507	3.23867e-06	6.2299e-05	FAM105A
ENSG00000184270	1007.03	-1.41134	0.390715	-3.61219	0.000303626	0.00485335	HIST2H2AB	1007.03	-2.07924	0.390065	-5.33048	9.79518e-08	8.8273e-06	HIST2H2AB				ENSG00000145604	6945.73	-2.09386	0.408934	-5.12028	3.05087e-07	1.31714e-05	SKP2	6945.73	-3.07524	0.409298	-7.51344	5.75931e-14	5.84293e-12	SKP2
ENSG00000184588	1698.19	-5.48929	0.633065	-8.67099	4.28396e-18	2.27551e-15	PDE4B	1698.19	-4.80323	0.596868	-8.04739	8.45788e-16	4.35987e-13	PDE4B				ENSG00000145692	55.9216	-4.2653	0.744735	-5.72728	1.02057e-08	6.11722e-07	BHMT	55.9216	-3.4092	0.724652	-4.7046	2.54363e-06	5.05993e-05	BHMT
ENSG00000184661	2471.09	-2.07656	0.41337	-5.0235	5.07392e-07	2.50337e-05	CDCA2	2471.09	-1.56715	0.412037	-3.80342	0.000142712	0.00395088	CDCA2				ENSG00000145723	505.791	-0.708214	0.32276	-2.19425	0.0282176	0.150203	GIN1	505.791	-0.952886	0.325626	-2.92632	0.00343002	0.0199136	GIN1
ENSG00000184675	347.102	-1.03292	0.429253	-2.40633	0.0161139	0.0943439	AMER1	347.102	-1.21461	0.427324	-2.84236	0.00447811	0.0528959	AMER1				ENSG00000145736	1383.32	-1.67437	0.256726	-6.522	6.93748e-11	6.38595e-09	GTF2H2	1383.32	-2.18135	0.260061	-8.38782	4.95245e-17	7.93319e-15	GTF2H2
ENSG00000184678	3320.84	-1.67329	0.4259	-3.92883	8.53602e-05	0.00179681	HIST2H2BE	3320.84	-2.44121	0.425716	-5.73438	9.78706e-09	1.2305e-06	HIST2H2BE				ENSG00000145808	234.06	-5.23813	0.535382	-9.78391	1.32012e-22	5.76691e-20	ADAMTS19	234.06	-5.25471	0.557709	-9.42197	4.42691e-21	1.21262e-18	ADAMTS19
ENSG00000184697	219.715	-2.58692	0.811768	-3.18677	0.00143872	0.0160275	CLDN6	219.715	-1.49474	0.674843	-2.21495	0.0267637	0.179925	CLDN6				ENSG00000146007	3399.15	-0.596921	0.234321	-2.54745	0.0108514	0.0772392	ZMAT2	3399.15	-1.24521	0.235696	-5.28311	1.27008e-07	3.65058e-06	ZMAT2
ENSG00000184825	1362.76	-2.09645	0.713151	-2.9397	0.00328529	0.0298028	NA	1362.76	-2.0081	0.711717	-2.82149	0.00478017	0.0553726	NA				ENSG00000146047	96.5727	-5.29524	0.929615	-5.69616	1.22535e-08	7.21056e-07	HIST1H2BA	96.5727	-7.21795	1.18669	-6.08243	1.18377e-09	5.45887e-08	HIST1H2BA
ENSG00000185053	150.55	-2.19202	0.871559	-2.51505	0.0119015	0.076329	SGCZ	150.55	-2.21221	0.860669	-2.57034	0.0101598	0.0939239	SGCZ				ENSG00000146233	163.166	-2.23495	0.889345	-2.51303	0.0119698	0.0827107	CYP39A1	163.166	-1.79949	0.891458	-2.01859	0.0435299	0.140246	CYP39A1
ENSG00000185219	1454.93	-1.38053	0.189489	-7.28554	3.20396e-13	7.54593e-11	ZNF445	1454.93	-0.8793	0.186178	-4.72291	2.32494e-06	0.000134659	ZNF445				ENSG00000146376	5631.06	-1.06344	0.460005	-2.3118	0.0207889	0.121748	ARHGAP18	5631.06	-2.53284	0.460346	-5.50204	3.75427e-08	1.24349e-06	ARHGAP18
ENSG00000185361	1341.08	-1.85638	0.328728	-5.64716	1.63121e-08	1.22292e-06	TNFAIP8L1	1341.08	-1.05507	0.327507	-3.22151	0.00127516	0.0208673	TNFAIP8L1				ENSG00000146409	1937.96	-1.62646	0.303568	-5.3578	8.42405e-08	4.19964e-06	SLC18B1	1937.96	-2.34787	0.305244	-7.6918	1.45081e-14	1.62871e-12	SLC18B1
ENSG00000185480	1971.82	-2.1151	0.436067	-4.85039	1.23217e-06	5.29453e-05	PARPBP	1971.82	-1.30197	0.434538	-2.99622	0.00273348	0.0367515	PARPBP				ENSG00000146674	7555.36	-1.65233	0.792953	-2.08377	0.0371807	0.180947	IGFBP3	7555.36	-2.34107	0.793131	-2.95169	0.00316041	0.0187462	IGFBP3
ENSG00000185565	6580.03	-2.03219	0.493117	-4.12112	3.77041e-05	0.000954649	LSAMP	6580.03	-1.62951	0.492926	-3.30579	0.000947076	0.0167421	LSAMP				ENSG00000146802	1916.43	-0.864187	0.251881	-3.43093	0.000601511	0.00857961	TMEM168	1916.43	-1.17794	0.252758	-4.66035	3.15666e-06	6.09353e-05	TMEM168
ENSG00000185666	475.808	-2.81047	0.321032	-8.75449	2.05036e-18	1.1904e-15	SYN3	475.808	-0.762654	0.31148	-2.44848	0.0143459	0.119467	SYN3				ENSG00000146856	775.147	-1.23918	0.30214	-4.10134	4.10772e-05	0.000930337	AGBL3	775.147	-0.676408	0.302244	-2.23796	0.025224	0.0933443	AGBL3
ENSG00000186185	1447.1	-1.8076	0.422746	-4.27586	1.904e-05	0.000546988	KIF18B	1447.1	-0.994067	0.419851	-2.36767	0.0179007	0.138053	KIF18B				ENSG00000146904	172.431	-2.12803	0.666856	-3.19114	0.00141714	0.0168242	EPHA1	172.431	-3.21545	0.809178	-3.97372	7.07574e-05	0.000845632	EPHA1
ENSG00000186205	1015.35	-1.59373	0.481711	-3.30848	0.000938038	0.0117443	2001-03-01	1015.35	-1.91237	0.481162	-3.97447	7.05354e-05	0.00224617	2001-03-01				ENSG00000146918	3610.11	-1.21614	0.428716	-2.8367	0.00455826	0.0410355	NCAPG2	3610.11	-1.72465	0.429665	-4.01395	5.97118e-05	0.000732479	NCAPG2
ENSG00000186364	142.898	-0.90063	0.381951	-2.35797	0.0183751	0.103249	NUDT17	142.898	-0.837495	0.373079	-2.24482	0.0247796	0.170532	NUDT17				ENSG00000147003	271.265	-2.82918	0.832953	-3.39657	0.000682363	0.00947078	TMEM27	271.265	-4.69769	0.843798	-5.56732	2.58685e-08	8.81332e-07	TMEM27
ENSG00000186448	1167.99	-0.790126	0.321103	-2.46066	0.0138682	0.0848785	ZNF197	1167.99	-0.63754	0.319696	-1.99421	0.0461291	0.256023	ZNF197				ENSG00000147082	70.9491	-3.47189	0.650754	-5.33518	9.54519e-08	4.70397e-06	CCNB3	70.9491	-3.99884	0.700725	-5.70672	1.15177e-08	4.30413e-07	CCNB3
ENSG00000186871	1186.86	-2.3669	0.588325	-4.02312	5.74319e-05	0.0013239	ERCC6L	1186.86	-1.67097	0.584503	-2.85879	0.00425257	0.0511332	ERCC6L				ENSG00000147257	5837.58	-3.48309	0.756703	-4.60298	4.16489e-06	0.00013075	GPC3	5837.58	-6.4904	0.761022	-8.52853	1.48215e-17	2.5534e-15	GPC3
ENSG00000187045	70.6502	-1.67245	0.695142	-2.40591	0.016132	0.0943839	TMPRSS6	70.6502	-2.31023	0.691475	-3.34102	0.000834717	0.0154333	TMPRSS6				ENSG00000147274	8943.14	-0.726523	0.235667	-3.08284	0.00205035	0.0222134	RBMX	8943.14	-1.10443	0.235947	-4.68085	2.85681e-06	5.58158e-05	RBMX
ENSG00000187456	74.6321	-2.0684	0.528409	-3.9144	9.06295e-05	0.00188504	NA	74.6321	-2.26828	0.501251	-4.52524	6.03263e-06	0.000298436	NA				ENSG00000147419	1937.59	-0.782762	0.199705	-3.9196	8.8695e-05	0.00180286	CCDC25	1937.59	-0.833116	0.200471	-4.1558	3.24152e-05	0.000443767	CCDC25
ENSG00000187790	1429.78	-1.62946	0.43684	-3.73011	0.000191395	0.00341299	FANCM	1429.78	-0.992327	0.43562	-2.27796	0.0227287	0.160496	FANCM				ENSG00000147526	8430.37	-0.831417	0.196231	-4.23693	2.26599e-05	0.000557601	TACC1	8430.37	-1.69273	0.196583	-8.61078	7.2563e-18	1.30766e-15	TACC1
ENSG00000187951	1772.04	-2.41299	0.420101	-5.74382	9.25651e-09	7.62669e-07	ARHGAP11B	1772.04	-0.944816	0.41797	-2.26049	0.0237909	0.165861	ARHGAP11B				ENSG00000147536	1339.13	-1.58888	0.59616	-2.66519	0.00769447	0.0601827	GINS4	1339.13	-2.34881	0.597586	-3.9305	8.47686e-05	0.00097974	GINS4
ENSG00000187959	20.1964	-2.31705	0.705457	-3.28446	0.00102178	0.0125038	CPSF4L	20.1964	-2.4235	0.677202	-3.57869	0.000345319	0.0079325	CPSF4L				ENSG00000147586	990.565	-1.10023	0.382248	-2.87831	0.0039981	0.0371341	MRPS28	990.565	-1.5145	0.385244	-3.93126	8.45018e-05	0.00097748	MRPS28
ENSG00000187990	4495.42	-1.14073	0.542596	-2.10235	0.0355228	0.163303	NA	4495.42	-1.26784	0.542357	-2.33764	0.0194059	0.144649	NA				ENSG00000147601	805.896	-0.905426	0.410446	-2.20596	0.027387	0.147364	TERF1	805.896	-1.5058	0.413902	-3.63805	0.00027471	0.00258675	TERF1
ENSG00000188092	1065.36	-0.592243	0.204611	-2.89449	0.00379775	0.0331971	GPR89B	1065.36	-0.954693	0.203687	-4.68705	2.77171e-06	0.000157007	GPR89B				ENSG00000147604	8612.55	-0.684628	0.272679	-2.51074	0.0120478	0.0831155	RPL7	8612.55	-1.28307	0.273112	-4.69799	2.6274e-06	5.19388e-05	RPL7
ENSG00000188158	547.954	-2.39059	0.671506	-3.56003	0.000370806	0.00565151	NHS	547.954	-1.87708	0.575761	-3.26017	0.00111345	0.0189802	NHS				ENSG00000147669	2841.5	-0.725302	0.250204	-2.89884	0.00374544	0.0353091	POLR2K	2841.5	-1.12473	0.251031	-4.48043	7.4492e-06	0.000127212	POLR2K
ENSG00000188206	1841.75	-1.52781	0.407004	-3.75379	0.000174181	0.00317868	HNRNPU	1841.75	-1.15969	0.40604	-2.85609	0.00428894	0.0513199	HNRNPU				ENSG00000147684	5129.96	-0.938195	0.267793	-3.50344	0.000459294	0.00691463	NDUFB9	5129.96	-1.28405	0.26832	-4.78551	1.70555e-06	3.59926e-05	NDUFB9
ENSG00000188295	679.68	-0.991402	0.459859	-2.15588	0.0310927	0.149851	ZNF669	679.68	-1.30518	0.459041	-2.84328	0.0044652	0.0527676	ZNF669				ENSG00000147687	1456.41	-0.879344	0.438902	-2.00351	0.0451227	0.204373	TATDN1	1456.41	-1.1033	0.439806	-2.5086	0.012121	0.0534135	TATDN1
ENSG00000188315	171.429	-0.749034	0.341521	-2.19323	0.0282911	0.140331	C3orf62	171.429	-0.881965	0.334669	-2.63533	0.00840546	0.0826955	C3orf62				ENSG00000147869	200.181	-6.22523	1.48613	-4.18888	2.80334e-05	0.000667776	CER1	200.181	-6.00778	1.49613	-4.01555	5.93081e-05	0.000728179	CER1
ENSG00000188486	635.372	-1.59885	0.617831	-2.58785	0.00965784	0.0656947	H2AFX	635.372	-1.54321	0.615126	-2.50877	0.0121151	0.106209	H2AFX				ENSG00000148019	2898.61	-1.40453	0.34068	-4.12272	3.74417e-05	0.00086009	CEP78	2898.61	-1.80418	0.341145	-5.28858	1.23269e-07	3.55803e-06	CEP78
ENSG00000188580	113.567	-2.497	0.610952	-4.08707	4.36863e-05	0.00107029	NKAIN2	113.567	-1.71297	0.594165	-2.88298	0.0039393	0.0485101	NKAIN2				ENSG00000148175	6405.94	-1.12144	0.45611	-2.45871	0.0139437	0.091985	STOM	6405.94	-1.46525	0.456382	-3.21058	0.00132468	0.00931114	STOM
ENSG00000188582	653.057	-3.54276	0.605941	-5.84671	5.01386e-09	4.39197e-07	PAQR9	653.057	-1.83817	0.598498	-3.07131	0.00213121	0.030432	PAQR9				ENSG00000148672	8528.87	-1.07741	0.425025	-2.53493	0.0112471	0.0792422	GLUD1	8528.87	-1.46524	0.425163	-3.4463	0.000568322	0.00468618	GLUD1
ENSG00000188610	639.53	-2.05304	0.517659	-3.96601	7.30864e-05	0.00160193	FAM72B	639.53	-1.86576	0.51452	-3.62622	0.000287603	0.00694723	FAM72B				ENSG00000149090	986.374	-2.32793	0.690631	-3.37074	0.000749678	0.0102072	PAMR1	986.374	-1.43586	0.684076	-2.09898	0.0358187	0.121384	PAMR1
ENSG00000188856	809.806	-0.760692	0.298578	-2.54772	0.0108431	0.071443	NA	809.806	-1.01756	0.295435	-3.44429	0.000572568	0.0115563	NA				ENSG00000149131	111.075	-2.68201	1.16967	-2.29296	0.0218503	0.125919	SERPING1	111.075	-3.14324	1.20966	-2.59844	0.00936484	0.0436782	SERPING1
ENSG00000188906	77.3322	-2.96477	1.0151	-2.92066	0.00349293	0.0312325	LRRK2	77.3322	-2.27516	0.994707	-2.28727	0.0221801	0.157931	LRRK2				ENSG00000149532	3067.02	-0.628872	0.280585	-2.24129	0.0250074	0.138373	CPSF7	3067.02	-1.2712	0.281283	-4.5193	6.20435e-06	0.000109152	CPSF7
ENSG00000189043	5390.39	-0.814346	0.163087	-4.99334	5.93443e-07	2.85459e-05	NDUFA4	5390.39	-0.824604	0.162635	-5.07028	3.97226e-07	3.00237e-05	NDUFA4				ENSG00000149742	867.121	-6.34037	0.721724	-8.78504	1.56303e-18	4.37888e-16	SLC22A9	867.121	-7.98114	0.773817	-10.314	6.09192e-25	2.60734e-22	SLC22A9
ENSG00000189108	717.457	-5.07261	0.561824	-9.02883	1.73523e-19	1.39742e-16	IL1RAPL2	717.457	-2.63833	0.554929	-4.75436	1.99074e-06	0.000119602	IL1RAPL2				ENSG00000149929	393.579	-0.972123	0.465434	-2.08864	0.0367403	0.179246	HIRIP3	393.579	-0.945788	0.468604	-2.01831	0.0435589	0.14029	HIRIP3
ENSG00000189241	2857.57	-0.800171	0.384351	-2.08188	0.0373538	0.16845	TSPYL1	2857.57	-0.933702	0.384132	-2.43068	0.0150705	0.123232	TSPYL1				ENSG00000150750	9.14108	-2.7356	0.89289	-3.06376	0.00218577	0.0233275	C11orf53	9.14108	-3.09193	0.98129	-3.15088	0.00162778	0.0109783	C11orf53
ENSG00000189403	9177.9	-1.08904	0.446961	-2.43655	0.0148282	0.0888374	HMGB1	9177.9	-1.15697	0.446841	-2.58922	0.00961931	0.0905839	HMGB1				ENSG00000150753	23352.7	-1.11628	0.383718	-2.90912	0.00362451	0.0344589	CCT5	23352.7	-1.357	0.383805	-3.53566	0.000406752	0.0035708	CCT5
ENSG00000196188	88.4571	-3.43477	1.09232	-3.14448	0.0016638	0.0178426	CTSE	88.4571	-4.67479	1.17984	-3.96222	7.42572e-05	0.00233119	CTSE				ENSG00000150756	943.946	-0.743414	0.357303	-2.08063	0.0374679	0.181727	FAM173B	943.946	-1.37429	0.359867	-3.81889	0.000134056	0.00143328	FAM173B
ENSG00000196247	737.826	-1.67013	0.42998	-3.88421	0.000102663	0.00208035	ZNF107	737.826	-1.33158	0.428087	-3.11054	0.00186748	0.0277147	ZNF107				ENSG00000150768	3985.9	-0.783317	0.241224	-3.24726	0.00116523	0.0144527	DLAT	3985.9	-1.11619	0.241828	-4.61561	3.91939e-06	7.3635e-05	DLAT
ENSG00000196262	17812.9	-0.948488	0.252472	-3.7568	0.000172097	0.00315217	PPIA	17812.9	-0.76076	0.252361	-3.01456	0.00257349	0.0350275	PPIA				ENSG00000150779	1304.41	-0.967955	0.370619	-2.61172	0.00900873	0.0674127	TIMM8B	1304.41	-1.3477	0.37236	-3.61935	0.000295343	0.00275265	TIMM8B
ENSG00000196290	2013.76	-0.637629	0.25123	-2.53803	0.0111478	0.0729117	NIF3L1	2013.76	-0.610623	0.250491	-2.43771	0.0147808	0.121868	NIF3L1				ENSG00000150893	912.969	-2.65555	1.12621	-2.35796	0.0183754	0.111385	FREM2	912.969	-2.36982	1.12667	-2.10337	0.0354331	0.120455	FREM2
ENSG00000196331	2098.86	-1.61511	0.591769	-2.7293	0.0063469	0.0483228	NA	2098.86	-1.74405	0.591134	-2.95035	0.0031741	0.0411502	NA				ENSG00000151247	2785.55	-0.818598	0.334086	-2.45026	0.0142752	0.0936207	EIF4E	2785.55	-1.70993	0.335462	-5.09723	3.44669e-07	8.83177e-06	EIF4E
ENSG00000196418	3234.85	-1.61596	0.350135	-4.61524	3.92645e-06	0.00014477	ZNF124	3234.85	-1.41825	0.349437	-4.05867	4.9352e-05	0.00168032	ZNF124				ENSG00000151503	4358.47	-0.858965	0.375978	-2.28462	0.0223353	0.127634	NCAPD3	4358.47	-1.49234	0.376722	-3.96139	7.45153e-05	0.000882457	NCAPD3
ENSG00000196482	728.768	-4.64223	1.04163	-4.45669	8.32339e-06	0.000271981	ESRRG	728.768	-2.87126	1.0339	-2.77711	0.0054844	0.0613253	ESRRG				ENSG00000151572	469.006	-3.1232	0.980008	-3.18691	0.00143801	0.0170249	ANO4	469.006	-3.26919	0.982581	-3.32714	0.000877415	0.00664845	ANO4
ENSG00000196550	683.59	-2.09553	0.515214	-4.06729	4.75622e-05	0.00114613	FAM72C	683.59	-1.98796	0.512508	-3.87888	0.00010494	0.00309499	FAM72C				ENSG00000151576	2742.05	-1.08336	0.313761	-3.45282	0.000554764	0.00803737	QTRT2	2742.05	-1.19505	0.314141	-3.80417	0.000142278	0.0015094	QTRT2
ENSG00000196584	1426.93	-1.37998	0.565016	-2.44237	0.014591	0.0879441	XRCC2	1426.93	-1.19174	0.564237	-2.11212	0.0346759	0.214517	XRCC2				ENSG00000151655	4274.56	-4.28324	0.741038	-5.78005	7.46768e-09	4.69444e-07	ITIH2	4274.56	-2.07602	0.738938	-2.80947	0.00496235	0.026821	ITIH2
ENSG00000196600	18.8527	-4.43597	0.845351	-5.24749	1.54186e-07	9.07842e-06	SLC22A25	18.8527	-1.56003	0.576863	-2.70433	0.00684428	0.0719138	SLC22A25				ENSG00000151702	757.979	-1.0928	0.459935	-2.37598	0.0175023	0.107672	FLI1	757.979	-1.935	0.465615	-4.15578	3.24174e-05	0.000443767	FLI1
ENSG00000196644	704.462	-0.635833	0.240922	-2.63916	0.00831113	0.0588138	NA	704.462	-0.926325	0.239617	-3.86585	0.000110701	0.00322762	NA				ENSG00000151715	707.212	-2.48838	0.522199	-4.76519	1.88673e-06	6.51858e-05	TMEM45B	707.212	-2.78304	0.525762	-5.29335	1.20096e-07	3.47746e-06	TMEM45B
ENSG00000196660	728.086	-2.50137	0.511079	-4.89429	9.86589e-07	4.39041e-05	SLC30A10	728.086	-1.53239	0.508479	-3.01368	0.00258099	0.0350856	SLC30A10				ENSG00000151725	1450.82	-1.00239	0.501233	-1.99986	0.0455159	0.205487	CENPU	1450.82	-1.41643	0.503935	-2.81075	0.00494268	0.0267411	CENPU
ENSG00000196705	1367.43	-1.22044	0.233539	-5.22585	1.73357e-07	9.90357e-06	ZNF431	1367.43	-0.709664	0.231305	-3.06809	0.00215434	0.0307113	ZNF431				ENSG00000152127	5677.26	-1.37141	0.344265	-3.98357	6.78863e-05	0.00144295	MGAT5	5677.26	-1.50957	0.344488	-4.38208	1.1755e-05	0.000187532	MGAT5
ENSG00000196776	3444.36	-1.96849	0.255718	-7.69792	1.383e-14	4.1103e-12	CD47	3444.36	-1.43125	0.254244	-5.62943	1.80803e-08	2.01582e-06	CD47				ENSG00000152234	20725.3	-0.869431	0.293818	-2.95908	0.0030856	0.030494	ATP5A1	20725.3	-1.30348	0.293934	-4.43458	9.22506e-06	0.00015324	ATP5A1
ENSG00000196787	2644.69	-1.83911	0.590445	-3.11479	0.00184075	0.0192761	HIST1H2AG	2644.69	-1.97644	0.589776	-3.35117	0.000804717	0.0150295	HIST1H2AG				ENSG00000152240	1090.22	-0.657269	0.227011	-2.89531	0.0037878	0.0355653	HAUS1	1090.22	-1.06558	0.229795	-4.63707	3.53387e-06	6.7222e-05	HAUS1
ENSG00000197020	1073.75	-1.61943	0.440481	-3.67651	0.000236444	0.00399921	ZNF100	1073.75	-1.21218	0.438682	-2.76323	0.0057233	0.0631091	ZNF100				ENSG00000152359	1095.71	-1.07136	0.343385	-3.11999	0.00180857	0.020188	POC5	1095.71	-1.54835	0.345704	-4.47882	7.50574e-06	0.000127976	POC5
ENSG00000197044	385.756	-0.969257	0.448609	-2.16058	0.0307277	0.148609	ZNF441	385.756	-1.89436	0.448945	-4.21958	2.44754e-05	0.000959933	ZNF441				ENSG00000152620	4668.3	-1.03933	0.258229	-4.02483	5.70161e-05	0.00123802	NADK2	4668.3	-0.979869	0.2584	-3.79207	0.000149397	0.00156732	NADK2
ENSG00000197099	28.3544	-2.33985	0.470331	-4.97489	6.52844e-07	3.06935e-05	NA	28.3544	-1.13615	0.425234	-2.67181	0.00754426	0.0766255	NA				ENSG00000152795	9169.8	-0.624476	0.285538	-2.18701	0.0287414	0.152123	HNRNPDL	9169.8	-1.20644	0.285816	-4.22105	2.43167e-05	0.000350681	HNRNPDL
ENSG00000197124	415.672	-1.43583	0.413044	-3.47622	0.000508535	0.00728375	ZNF682	415.672	-3.14433	0.417719	-7.52738	5.17687e-14	1.80309e-11	ZNF682				ENSG00000152804	1590.8	-1.47285	0.418418	-3.52003	0.000431494	0.00657289	HHEX	1590.8	-1.9726	0.419319	-4.7043	2.54737e-06	5.06368e-05	HHEX
ENSG00000197134	205.14	-2.09865	0.798466	-2.62836	0.00857987	0.0602548	ZNF257	205.14	-3.51854	0.804832	-4.37177	1.23241e-05	0.000538376	ZNF257				ENSG00000152939	1820.9	-1.54458	0.293735	-5.25841	1.45306e-07	6.8093e-06	MARVELD2	1820.9	-2.18316	0.295732	-7.38222	1.55668e-13	1.47037e-11	MARVELD2
ENSG00000197153	734.286	-2.03933	0.751453	-2.71385	0.00665062	0.0498966	HIST1H3J	734.286	-1.87832	0.750487	-2.50281	0.0123212	0.107295	HIST1H3J				ENSG00000152952	7576.96	-0.996713	0.370822	-2.68785	0.00719144	0.0574024	PLOD2	7576.96	-1.15652	0.370964	-3.1176	0.00182327	0.0120548	PLOD2
ENSG00000197299	1848.22	-1.75049	0.490505	-3.56874	0.000358695	0.00550728	BLM	1848.22	-1.02853	0.489649	-2.10055	0.0356807	0.218129	BLM				ENSG00000153012	90.1661	-3.8244	1.01825	-3.75585	0.000172752	0.00315556	LGI2	90.1661	-2.81295	1.01298	-2.77689	0.00548812	0.0290214	LGI2
ENSG00000197329	2589.96	-1.88021	0.419416	-4.48292	7.36293e-06	0.000246732	PELI1	2589.96	-1.13839	0.418987	-2.71702	0.00658734	0.0698118	PELI1				ENSG00000153044	1025.34	-0.998102	0.314575	-3.17285	0.00150948	0.0176282	CENPH	1025.34	-1.91828	0.320052	-5.99365	2.05179e-09	9.06493e-08	CENPH
ENSG00000197332	228.804	-2.30166	0.466608	-4.93276	8.10754e-07	3.70705e-05	NA	228.804	-1.1773	0.453674	-2.59502	0.00945846	0.0895929	NA				ENSG00000153086	33.832	-4.37372	0.604969	-7.22966	4.84195e-13	6.33484e-11	ACMSD	33.832	-3.93529	0.6104	-6.44706	1.14038e-10	6.5487e-09	ACMSD
ENSG00000197360	836.96	-1.36353	0.495698	-2.75074	0.00594609	0.046072	ZNF98	836.96	-1.13417	0.493731	-2.29714	0.0216111	0.154982	ZNF98				ENSG00000153113	13152.5	-0.662923	0.27476	-2.41274	0.0158333	0.100574	CAST	13152.5	-1.32175	0.27496	-4.80707	1.53155e-06	3.29295e-05	CAST
ENSG00000197409	1218.4	-1.17578	0.541379	-2.17183	0.0298684	0.145609	HIST1H3D	1218.4	-1.28798	0.540489	-2.38299	0.0171726	0.134327	HIST1H3D				ENSG00000153208	589.101	-2.61378	0.458767	-5.69739	1.21655e-08	7.17514e-07	MERTK	589.101	-1.89757	0.458399	-4.13955	3.47982e-05	0.000469553	MERTK
ENSG00000197475	6.51793	-3.78887	1.14103	-3.32056	0.000898384	0.0113388	ADAM3A	6.51793	-2.38736	1.0316	-2.31423	0.0206549	0.150045	ADAM3A				ENSG00000153339	3241.05	-0.98477	0.265898	-3.70356	0.000212595	0.00373004	TRAPPC8	3241.05	-1.05085	0.266793	-3.93884	8.18777e-05	0.000952759	TRAPPC8
ENSG00000197580	118.065	-2.75667	0.772135	-3.57019	0.000356716	0.0054902	BCO2	118.065	-1.68539	0.753839	-2.23575	0.0253683	0.173058	BCO2				ENSG00000153363	413.316	-0.895412	0.375356	-2.3855	0.0170558	0.105927	NA	413.316	-1.76323	0.383235	-4.60092	4.20622e-06	7.82192e-05	NA
ENSG00000197647	98.469	-1.60444	0.745284	-2.15279	0.0313348	0.150698	ZNF433	98.469	-2.83885	0.796469	-3.56429	0.000364836	0.00828111	ZNF433				ENSG00000153560	2778.64	-0.882612	0.341966	-2.58099	0.00985162	0.0720533	UBP1	2778.64	-0.814417	0.34215	-2.38029	0.0172989	0.0698126	UBP1
ENSG00000197763	582.593	-1.31618	0.313003	-4.205	2.61079e-05	0.000718616	TXNRD3	582.593	-1.26872	0.309756	-4.09586	4.20598e-05	0.00148704	TXNRD3				ENSG00000153721	2963.87	-0.959843	0.403226	-2.38041	0.0172933	0.10681	CNKSR3	2963.87	-0.943021	0.403405	-2.33765	0.0194053	0.0761425	CNKSR3
ENSG00000197903	3158.93	-1.15424	0.434561	-2.65612	0.0079046	0.056463	HIST1H2BK	3158.93	-1.56328	0.434186	-3.60048	0.000317624	0.00747621	HIST1H2BK				ENSG00000153922	6079.29	-0.879081	0.306728	-2.866	0.004157	0.0382516	CHD1	6079.29	-1.09345	0.307021	-3.56146	0.000368794	0.00329162	CHD1
ENSG00000197933	703.515	-0.980479	0.291603	-3.36238	0.000772738	0.0101374	ZNF823	703.515	-0.912088	0.288291	-3.16378	0.00155734	0.024371	ZNF823				ENSG00000154122	1476.96	-1.06538	0.407078	-2.61715	0.00886678	0.0666081	ANKH	1476.96	-1.86352	0.409154	-4.55457	5.24918e-06	9.47203e-05	ANKH
ENSG00000197977	3367.69	-2.94424	0.386654	-7.61466	2.64389e-14	7.34876e-12	ELOVL2	3367.69	-1.16604	0.385675	-3.02338	0.00249965	0.0343057	ELOVL2				ENSG00000154174	6330.16	-0.942244	0.211403	-4.4571	8.3075e-06	0.000241288	TOMM70	6330.16	-0.889828	0.211608	-4.20507	2.61e-05	0.000371936	TOMM70
ENSG00000197980	589.421	-1.20438	0.203768	-5.91057	3.40927e-09	3.17583e-07	LEKR1	589.421	-0.815821	0.200399	-4.07098	4.68157e-05	0.00161746	LEKR1				ENSG00000154518	7495.01	-0.903485	0.349298	-2.58657	0.00969358	0.0712817	ATP5G3	7495.01	-1.91647	0.349706	-5.48023	4.24762e-08	1.38184e-06	ATP5G3
ENSG00000197991	80.7273	-2.64109	0.863714	-3.05783	0.00222946	0.0222723	NA	80.7273	-1.99825	0.846113	-2.36169	0.0181921	0.139545	NA				ENSG00000154734	2531.66	-1.26002	0.563913	-2.23442	0.0254551	0.140103	ADAMTS1	2531.66	-1.62543	0.564207	-2.88091	0.00396533	0.0223909	ADAMTS1
ENSG00000198039	575.64	-1.46661	0.313964	-4.67128	2.99328e-06	0.000114776	ZNF273	575.64	-1.2518	0.310268	-4.03458	5.46997e-05	0.00181445	ZNF273				ENSG00000154839	1589.1	-1.03891	0.397006	-2.61687	0.00887412	0.0666438	SKA1	1589.1	-1.73477	0.398327	-4.35513	1.32988e-05	0.000208393	SKA1
ENSG00000198161	177.519	-0.840996	0.298117	-2.82103	0.00478702	0.0393766	NA	177.519	-0.72458	0.289977	-2.49875	0.0124633	0.108303	NA				ENSG00000154914	301.1	-2.50016	0.532159	-4.69814	2.6254e-06	8.76517e-05	USP43	301.1	-2.22658	0.545348	-4.08286	4.44839e-05	0.000571263	USP43
ENSG00000198218	3194.68	-1.03109	0.15669	-6.58049	4.68905e-11	6.80594e-09	QRICH1	3194.68	-0.915314	0.155214	-5.89711	3.69919e-09	5.01805e-07	QRICH1				ENSG00000155052	72.994	-1.62775	0.385516	-4.22227	2.41853e-05	0.000588068	CNTNAP5	72.994	-1.48649	0.392748	-3.78485	0.000153802	0.00160677	CNTNAP5
ENSG00000198556	786.611	-0.78209	0.335761	-2.3293	0.019843	0.108923	ZNF789	786.611	-0.70966	0.333677	-2.12678	0.033438	0.209233	ZNF789				ENSG00000155330	784.269	-0.745173	0.302231	-2.46557	0.0136794	0.0908693	C16orf87	784.269	-1.02494	0.30455	-3.36542	0.000764272	0.00593226	C16orf87
ENSG00000198618	11855	-0.968115	0.252744	-3.83041	0.000127928	0.00249315	NA	11855	-0.846189	0.252581	-3.35017	0.000807619	0.0150619	NA				ENSG00000155368	6418.18	-0.594746	0.238398	-2.49476	0.0126042	0.0856266	DBI	6418.18	-1.88079	0.239134	-7.86501	3.69078e-15	4.41476e-13	DBI
ENSG00000198624	265.69	-1.80538	0.773769	-2.33323	0.0196359	0.108167	CCDC69	265.69	-2.24936	0.76762	-2.9303	0.0033863	0.0429732	CCDC69				ENSG00000155393	2243.47	-0.732274	0.353371	-2.07225	0.038242	0.184248	HEATR3	2243.47	-1.14839	0.354203	-3.24217	0.00118624	0.00853519	HEATR3
ENSG00000198700	8412.16	-0.859578	0.217958	-3.94378	8.02064e-05	0.00171728	IPO9	8412.16	-0.991356	0.217725	-4.55324	5.28255e-06	0.000266965	IPO9				ENSG00000155561	12600.9	-0.815075	0.3242	-2.51411	0.0119332	0.0825458	NUP205	12600.9	-1.36293	0.324374	-4.20172	2.64889e-05	0.000376071	NUP205
ENSG00000198826	3789.84	-2.09129	0.436019	-4.79632	1.6161e-06	6.75813e-05	ARHGAP11A	3789.84	-1.29389	0.43526	-2.97269	0.00295206	0.0388609	ARHGAP11A				ENSG00000155622	134.149	-7.71655	1.12668	-6.84894	7.43969e-12	7.89097e-10	XAGE2	134.149	-7.22137	1.13069	-6.38672	1.69486e-10	9.3224e-09	XAGE2
ENSG00000198830	2682.33	-1.22284	0.355338	-3.44134	0.000578849	0.0080822	HMGN2	2682.33	-0.701109	0.353644	-1.98253	0.04742	0.260653	HMGN2				ENSG00000155660	11135.1	-1.09825	0.228973	-4.79642	1.61528e-06	5.72352e-05	PDIA4	11135.1	-1.29993	0.229251	-5.67035	1.42508e-08	5.21869e-07	PDIA4
ENSG00000198901	9247.31	-2.08905	0.433764	-4.8161	1.46388e-06	6.23648e-05	PRC1	9247.31	-0.915334	0.433386	-2.11205	0.0346819	0.214517	PRC1				ENSG00000155959	2861.58	-0.613048	0.284995	-2.15108	0.0314696	0.161573	VBP1	2861.58	-1.54864	0.286388	-5.40749	6.39132e-08	1.99398e-06	VBP1
ENSG00000199377	21.5286	-2.27724	0.896287	-2.54075	0.0110616	0.0724715	RNU5F-1	21.5286	-3.1208	0.896566	-3.48084	0.00049985	0.0103896	RNU5F-1				ENSG00000156049	59.6773	-1.26735	0.36517	-3.47056	0.000519374	0.0076232	GNA14	59.6773	-1.45642	0.371443	-3.92097	8.81936e-05	0.00101206	GNA14
ENSG00000200169	32.8144	-2.32163	0.895561	-2.59237	0.0095316	0.065051	RNU5D-1	32.8144	-2.06526	0.868575	-2.37776	0.0174182	0.135589	RNU5D-1				ENSG00000156076	17.621	-2.12417	1.03854	-2.04535	0.0408207	0.191956	WIF1	17.621	-2.27366	1.08986	-2.0862	0.0369608	0.124347	WIF1
ENSG00000201558	55.0173	-2.73279	0.748017	-3.65337	0.000258816	0.00426773	RNVU1-6	55.0173	-2.45642	0.728886	-3.3701	0.000751409	0.0142346	RNVU1-6				ENSG00000156096	579.85	-2.78599	0.89854	-3.10057	0.00193146	0.0212378	UGT2B4	579.85	-3.87423	0.912853	-4.24409	2.19479e-05	0.000321976	UGT2B4
ENSG00000203709	249.614	-1.85371	0.403708	-4.59172	4.39615e-06	0.000158162	NA	249.614	-3.29999	0.417632	-7.90167	2.75196e-15	1.24437e-12	NA				ENSG00000156170	1618.17	-0.752909	0.295076	-2.55158	0.0107237	0.0765582	NDUFAF6	1618.17	-0.590493	0.295533	-1.99806	0.04571	0.14544	NDUFAF6
ENSG00000203739	264.707	-1.21223	0.469203	-2.58358	0.009778	0.0663202	LOC101928673	264.707	-1.21769	0.465733	-2.61456	0.00893427	0.0863735	LOC101928673				ENSG00000156313	592.468	-1.39902	0.377163	-3.70932	0.000207817	0.00366784	RPGR	592.468	-1.47817	0.378999	-3.9002	9.6113e-05	0.00108298	RPGR
ENSG00000203760	1023.03	-2.04349	0.41793	-4.88954	1.01069e-06	4.48967e-05	CENPW	1023.03	-1.40779	0.415403	-3.38897	0.000701559	0.0135446	CENPW				ENSG00000156467	6348.11	-0.869979	0.26669	-3.26213	0.00110578	0.0138688	UQCRB	6348.11	-1.25225	0.267011	-4.68989	2.73354e-06	5.37911e-05	UQCRB
ENSG00000203814	2831.07	-1.72184	0.52401	-3.28589	0.00101659	0.012453	HIST2H2BF	2831.07	-2.21441	0.52366	-4.22871	2.35033e-05	0.000933395	HIST2H2BF				ENSG00000156471	5413.19	-0.766517	0.270032	-2.83862	0.00453095	0.040861	PTDSS1	5413.19	-1.08405	0.270405	-4.009	6.09762e-05	0.000745319	PTDSS1
ENSG00000203817	321.387	-2.25011	0.535921	-4.19858	2.68594e-05	0.000736862	NA	321.387	-2.10735	0.529921	-3.97672	6.98728e-05	0.00222884	NA				ENSG00000156509	203.992	-1.44726	0.401944	-3.60064	0.00031743	0.00515204	FBXO43	203.992	-1.97388	0.414672	-4.7601	1.93495e-06	3.99113e-05	FBXO43
ENSG00000203819	110.425	-1.19608	0.558058	-2.14329	0.0320896	0.152798	HIST2H2BC	110.425	-2.01993	0.557606	-3.6225	0.000291769	0.00701497	HIST2H2BC				ENSG00000156709	2739.65	-0.875281	0.183218	-4.77727	1.77692e-06	6.20575e-05	AIFM1	2739.65	-1.41659	0.184415	-7.68154	1.57186e-14	1.74318e-12	AIFM1
ENSG00000204099	45.3944	-2.50645	1.12923	-2.21961	0.0264454	0.133907	NEU4	45.3944	-3.73965	1.15895	-3.22676	0.001252	0.0206024	NEU4				ENSG00000156787	1796.04	-0.730023	0.362259	-2.0152	0.0438839	0.200753	TBC1D31	1796.04	-1.16525	0.363241	-3.20794	0.00133691	0.00937549	TBC1D31
ENSG00000204262	22606.2	-3.40457	0.544006	-6.25832	3.89154e-10	4.53983e-08	COL5A2	22606.2	-4.90024	0.544469	-9.00003	2.25647e-19	1.76238e-16	COL5A2				ENSG00000156802	9979.05	-1.43129	0.429124	-3.33538	0.000851829	0.0113698	ATAD2	9979.05	-2.57426	0.42953	-5.99319	2.05759e-09	9.07593e-08	ATAD2
ENSG00000205105	353.107	-0.753401	0.294976	-2.55411	0.0106459	0.0705908	NA	353.107	-0.957963	0.290796	-3.29428	0.000986738	0.017289	NA				ENSG00000156853	609.891	-1.39017	0.402642	-3.45261	0.000555185	0.00803895	ZNF689	609.891	-1.21308	0.403845	-3.00382	0.00266615	0.0163417	ZNF689
ENSG00000206557	1729.49	-2.70069	0.84198	-3.20755	0.00133871	0.0152468	TRIM71	1729.49	-2.26366	0.841447	-2.6902	0.00714101	0.074125	TRIM71				ENSG00000156970	5367.43	-1.14713	0.460743	-2.48975	0.0127834	0.0865003	BUB1B	5367.43	-1.85983	0.46123	-4.03234	5.52251e-05	0.000685112	BUB1B
ENSG00000211456	1875.05	-1.26051	0.308874	-4.08099	4.48442e-05	0.00108998	SACM1L	1875.05	-1.26641	0.307376	-4.12006	3.7878e-05	0.0013635	SACM1L				ENSG00000157077	2181.43	-0.588157	0.24232	-2.42719	0.0152164	0.097945	ZFYVE9	2181.43	-0.754695	0.243431	-3.10024	0.00193364	0.0126351	ZFYVE9
ENSG00000212456	21.4648	-1.90041	0.922063	-2.06104	0.0392991	0.173905	NA	21.4648	-2.16894	0.890388	-2.43595	0.0148527	0.122109	NA				ENSG00000157087	393.26	-5.56677	0.636865	-8.7409	2.31264e-18	6.34105e-16	ATP2B2	393.26	-5.12092	0.642477	-7.9706	1.57904e-15	2.00246e-13	ATP2B2
ENSG00000213005	589.639	-2.17845	0.508099	-4.28745	1.80737e-05	0.000524054	PTTG3P	589.639	-1.27859	0.500196	-2.55617	0.0105831	0.096453	PTTG3P				ENSG00000157110	1875.23	-0.941311	0.428766	-2.1954	0.0281352	0.150074	RBPMS	1875.23	-0.875795	0.42905	-2.04124	0.0412268	0.13484	RBPMS
ENSG00000213062	36.469	-1.29161	0.583589	-2.21322	0.0268826	0.135553	NA	36.469	-1.09305	0.557662	-1.96006	0.049989	0.269752	NA				ENSG00000157131	39.3874	-7.71938	1.11238	-6.93954	3.93383e-12	4.37028e-10	C8A	39.3874	-6.74257	1.05658	-6.38148	1.7538e-10	9.60802e-09	C8A
ENSG00000213064	4035.11	-0.749719	0.269865	-2.77813	0.00546733	0.0434273	SFT2D2	4035.11	-0.813467	0.269577	-3.01757	0.00254811	0.0347855	SFT2D2				ENSG00000157168	2340.71	-1.2137	0.365309	-3.32239	0.000892491	0.0118037	NRG1	2340.71	-1.72154	0.368949	-4.66608	3.06999e-06	5.96611e-05	NRG1
ENSG00000213331	368.464	-0.786197	0.288644	-2.72376	0.00645436	0.0489549	NA	368.464	-1.18073	0.285962	-4.12899	3.64364e-05	0.00132456	NA				ENSG00000157184	738.855	-1.23029	0.358664	-3.43021	0.000603114	0.00859295	CPT2	738.855	-1.66107	0.361382	-4.59643	4.29783e-06	7.96141e-05	CPT2
ENSG00000213467	281.328	-1.06935	0.406337	-2.63169	0.00849618	0.0598497	NA	281.328	-1.21423	0.40231	-3.01814	0.00254335	0.0347389	NA				ENSG00000157625	2566.72	-2.03854	0.419278	-4.86204	1.16185e-06	4.23556e-05	TAB3	2566.72	-2.45687	0.419927	-5.8507	4.89512e-09	1.97769e-07	TAB3
ENSG00000213509	492.88	-0.909102	0.263828	-3.44581	0.000569361	0.00798993	NA	492.88	-0.77111	0.260321	-2.96215	0.00305499	0.0399489	NA				ENSG00000157734	48.4511	-1.5025	0.483487	-3.10764	0.0018859	0.0208884	SNX22	48.4511	-1.39943	0.502604	-2.78435	0.00536346	0.0285052	SNX22
ENSG00000213587	109.964	-1.03568	0.306985	-3.37373	0.000741568	0.00981615	NA	109.964	-0.827534	0.29328	-2.82166	0.00477764	0.0553683	NA				ENSG00000157978	672.645	-0.83216	0.367427	-2.26483	0.023523	0.132434	LDLRAP1	672.645	-1.02522	0.369883	-2.77173	0.005576	0.0293783	LDLRAP1
ENSG00000213592	714.517	-0.947289	0.263542	-3.59445	0.000325077	0.00510412	NA	714.517	-0.778909	0.260951	-2.98488	0.00283685	0.0378453	NA				ENSG00000158402	1112.33	-1.35386	0.417331	-3.24409	0.00117827	0.0145659	CDC25C	1112.33	-2.31375	0.421647	-5.48742	4.07836e-08	1.3363e-06	CDC25C
ENSG00000213621	2168.95	-0.711256	0.295406	-2.40772	0.0160524	0.0941028	NA	2168.95	-1.05509	0.294317	-3.58488	0.000337228	0.00781542	NA				ENSG00000158516	149.392	-4.05388	0.872158	-4.6481	3.35008e-06	0.000107796	CPA2	149.392	-6.31518	0.942021	-6.70387	2.0297e-11	1.37278e-09	CPA2
ENSG00000213707	1167.34	-1.13669	0.424885	-2.67529	0.00746656	0.054329	NA	1167.34	-1.2992	0.423953	-3.06449	0.00218043	0.0309463	NA				ENSG00000158874	18997.2	-6.87522	1.11546	-6.16355	7.11301e-10	5.48894e-08	APOA2	18997.2	-6.0072	1.11363	-5.39425	6.88091e-08	2.12255e-06	APOA2
ENSG00000213739	7.66192	-1.35897	0.642862	-2.11393	0.034521	0.159948	NA	7.66192	-1.2365	0.579328	-2.13437	0.0328127	0.206303	NA				ENSG00000158882	1191.9	-1.72835	0.485861	-3.5573	0.000374692	0.00586405	TOMM40L	1191.9	-2.27329	0.489559	-4.64354	3.42486e-06	6.55581e-05	TOMM40L
ENSG00000213873	46.4443	-1.12006	0.377678	-2.96566	0.00302031	0.0279681	NA	46.4443	-0.758648	0.348863	-2.17463	0.0296578	0.193274	NA				ENSG00000158987	416.721	-0.776697	0.390779	-1.98756	0.0468604	0.209393	RAPGEF6	416.721	-1.53599	0.395488	-3.88378	0.000102844	0.00114656	RAPGEF6
ENSG00000213956	296.488	-1.09103	0.29435	-3.70656	0.000210095	0.00366614	NA	296.488	-0.857923	0.288427	-2.97449	0.00293477	0.0387305	NA				ENSG00000159055	817.742	-0.783255	0.342639	-2.28595	0.0222571	0.127281	MIS18A	817.742	-1.13314	0.344856	-3.28583	0.00101682	0.00753389	MIS18A
ENSG00000213977	576.505	-1.03429	0.343349	-3.01237	0.00259218	0.0249527	TAX1BP3	576.505	-0.929169	0.341339	-2.72213	0.0064863	0.0693109	TAX1BP3				ENSG00000159214	132.782	-1.39392	0.448882	-3.10531	0.0019008	0.0210082	CCDC24	132.782	-1.09954	0.452023	-2.4325	0.0149952	0.062654	CCDC24
ENSG00000214016	1250.37	-0.618996	0.305757	-2.02447	0.0429215	0.184747	NA	1250.37	-1.0086	0.304101	-3.31665	0.000911023	0.0162834	NA				ENSG00000159247	59.553	-1.57154	0.461127	-3.40805	0.000654296	0.0091751	NA	59.553	-1.88664	0.495111	-3.81055	0.000138659	0.0014773	NA
ENSG00000214035	245.65	-1.7392	0.423083	-4.11077	3.9434e-05	0.000991409	NA	245.65	-1.29482	0.413793	-3.12914	0.00175319	0.026425	NA				ENSG00000159261	242.075	-0.767732	0.254553	-3.016	0.00256133	0.0264486	CLDN14	242.075	-1.3125	0.272395	-4.81836	1.44744e-06	3.13665e-05	CLDN14
ENSG00000214121	1222.12	-1.02161	0.250272	-4.082	4.46503e-05	0.00108857	NA	1222.12	-0.634869	0.246352	-2.57708	0.00996384	0.0928113	NA				ENSG00000159352	5351.49	-1.21242	0.230259	-5.26547	1.39828e-07	6.57652e-06	PSMD4	5351.49	-1.35672	0.23103	-5.87246	4.29362e-09	1.75539e-07	PSMD4
ENSG00000214144	598.296	-1.09228	0.440766	-2.47814	0.013207	0.0819978	NA	598.296	-0.91192	0.438003	-2.08199	0.0373431	0.224564	NA				ENSG00000159374	50.4749	-0.765006	0.290738	-2.63125	0.00850703	0.0646023	M1AP	50.4749	-1.07149	0.302961	-3.53674	0.000405103	0.00355888	M1AP
ENSG00000214263	337.578	-0.807133	0.305379	-2.64305	0.00821622	0.0582887	NA	337.578	-1.04781	0.298517	-3.51004	0.000448043	0.00959125	NA				ENSG00000159377	8912.36	-1.42674	0.185513	-7.69081	1.46208e-14	2.35523e-12	PSMB4	8912.36	-1.48367	0.186056	-7.97431	1.53239e-15	1.95233e-13	PSMB4
ENSG00000214283	58.2166	-1.83161	0.489384	-3.74268	0.000182072	0.00329139	NA	58.2166	-1.22056	0.461279	-2.64603	0.00814423	0.0808588	NA				ENSG00000159445	674.398	-1.02186	0.386098	-2.64665	0.00812944	0.0625457	THEM4	674.398	-1.99096	0.390258	-5.10164	3.36728e-07	8.63639e-06	THEM4
ENSG00000214321	56.7476	-0.756103	0.335882	-2.2511	0.0243795	0.126561	NA	56.7476	-1.00732	0.324227	-3.10685	0.00189094	0.0279011	NA				ENSG00000159625	20.6398	-2.3045	0.67323	-3.42306	0.000619215	0.00878351	DRC7	20.6398	-3.33964	0.751438	-4.44433	8.81644e-06	0.000147346	DRC7
ENSG00000214549	64.4921	-0.821145	0.330185	-2.48693	0.0128852	0.0805809	NA	64.4921	-1.07462	0.317491	-3.38472	0.000712513	0.0136573	NA				ENSG00000160124	1103.53	-1.30737	0.368744	-3.54548	0.000391896	0.00608111	CCDC58	1103.53	-1.24169	0.36948	-3.36065	0.000777596	0.00601863	CCDC58
ENSG00000214558	1060.09	-0.647407	0.22202	-2.91599	0.00354564	0.0315414	NA	1060.09	-0.791779	0.220511	-3.59066	0.000329843	0.00769355	NA				ENSG00000160172	295.071	-1.10737	0.453046	-2.44428	0.0145141	0.0947537	FAM86C2P	295.071	-1.67946	0.458586	-3.66226	0.000249997	0.00239067	FAM86C2P
ENSG00000214668	6.33276	-1.86247	0.761101	-2.44707	0.0144024	0.0871015	NA	6.33276	-2.77469	0.774894	-3.58074	0.000342624	0.00790448	NA				ENSG00000160298	515.151	-0.997884	0.450704	-2.21405	0.026825	0.145369	C21orf58	515.151	-1.49619	0.455787	-3.28266	0.00102832	0.00760672	C21orf58
ENSG00000214796	188.165	-1.79037	0.44103	-4.05951	4.91749e-05	0.00117479	NA	188.165	-1.01759	0.433151	-2.34926	0.0188107	0.142387	NA				ENSG00000160352	2064.8	-0.931679	0.36432	-2.55731	0.0105485	0.0756057	ZNF714	2064.8	-1.30807	0.364782	-3.5859	0.000335923	0.00305295	ZNF714
ENSG00000214821	327.935	-0.992085	0.409006	-2.4256	0.0152831	0.0908368	NA	327.935	-1.23127	0.406007	-3.03264	0.00242421	0.0335251	NA				ENSG00000160584	1971.29	-1.05948	0.279784	-3.78678	0.000152612	0.00285505	SIK3	1971.29	-0.867417	0.280242	-3.09524	0.00196652	0.012795	SIK3
ENSG00000214857	145.718	-0.760085	0.31564	-2.40808	0.0160369	0.0940873	NA	145.718	-0.774678	0.306366	-2.5286	0.0114518	0.102271	NA				ENSG00000160593	179.111	-1.35498	0.453635	-2.98694	0.00281785	0.0283605	JAML	179.111	-4.4642	0.56334	-7.92453	2.2901e-15	2.85138e-13	JAML
ENSG00000214922	118.607	-2.72358	0.608655	-4.47475	7.65017e-06	0.000253971	HLA-F-AS1	118.607	-2.58818	0.566527	-4.5685	4.91231e-06	0.000249233	HLA-F-AS1				ENSG00000160606	353.649	-1.37038	0.436516	-3.13936	0.00169317	0.0191908	TLCD1	353.649	-1.4431	0.439643	-3.28243	0.00102918	0.00760897	TLCD1
ENSG00000214975	3740.32	-0.873529	0.261083	-3.34579	0.000820495	0.0106101	NA	3740.32	-0.802566	0.260616	-3.07949	0.00207355	0.0297902	NA				ENSG00000160633	2999.96	-0.622513	0.214342	-2.9043	0.0036807	0.0348645	SAFB	2999.96	-0.654771	0.214852	-3.04755	0.00230718	0.0145426	SAFB
ENSG00000214998	117.563	-2.4002	0.44185	-5.43215	5.56793e-08	3.64838e-06	NA	117.563	-1.17518	0.412018	-2.85226	0.00434102	0.0517108	NA				ENSG00000160867	1243.69	-1.89725	0.657275	-2.88655	0.00389496	0.0364086	FGFR4	1243.69	-2.41872	0.658334	-3.674	0.000238787	0.00230963	FGFR4
ENSG00000215016	480.488	-0.759653	0.332111	-2.28734	0.0221757	0.117967	NA	480.488	-0.718544	0.329254	-2.18234	0.0290845	0.190695	NA				ENSG00000161057	6859.64	-0.672599	0.338792	-1.98528	0.0471129	0.210193	PSMC2	6859.64	-1.02715	0.338953	-3.03037	0.00244257	0.0152199	PSMC2
ENSG00000215035	341.438	-0.851716	0.330563	-2.57656	0.00997891	0.0673307	NA	341.438	-0.953779	0.325556	-2.9297	0.00339294	0.0430151	NA				ENSG00000161267	65.5386	-1.70016	0.440017	-3.86386	0.000111609	0.0021926	BDH1	65.5386	-1.03809	0.437171	-2.37457	0.0175692	0.0706585	BDH1
ENSG00000215198	37.3872	-1.29164	0.651784	-1.9817	0.0475127	0.19766	NA	37.3872	-1.41849	0.637529	-2.22498	0.0260829	0.176493	NA				ENSG00000161547	7794.94	-0.775133	0.364872	-2.1244	0.033637	0.169684	SRSF2	7794.94	-1.55514	0.365245	-4.25781	2.06441e-05	0.000305006	SRSF2
ENSG00000215769	944.783	-1.62371	0.366752	-4.42727	9.54325e-06	0.000304664	LOC146880	944.783	-1.17514	0.364051	-3.22795	0.0012468	0.0205467	LOC146880				ENSG00000161692	874.451	-1.15582	0.321156	-3.59893	0.000319527	0.00518281	DBF4B	874.451	-1.35346	0.325253	-4.16127	3.16488e-05	0.00043564	DBF4B
ENSG00000215781	3911.42	-0.955232	0.323924	-2.94894	0.00318866	0.0291373	NA	3911.42	-0.635695	0.323616	-1.96435	0.0494895	0.268197	NA				ENSG00000161888	1850.43	-1.08074	0.482587	-2.23948	0.0251247	0.138843	SPC24	1850.43	-2.19032	0.485224	-4.51405	6.3602e-06	0.000111322	SPC24
ENSG00000215784	635	-2.27332	0.529543	-4.29298	1.7629e-05	0.000514748	FAM72D	635	-2.06096	0.52628	-3.91609	8.99964e-05	0.00273415	FAM72D				ENSG00000161920	466.744	-1.2734	0.220327	-5.77962	7.48715e-09	4.69523e-07	MED11	466.744	-1.47047	0.226241	-6.49958	8.05464e-11	4.78596e-09	MED11
ENSG00000215817	1042.28	-0.647241	0.215071	-3.00943	0.00261739	0.0250895	NA	1042.28	-0.791534	0.213465	-3.70803	0.000208875	0.00533553	NA				ENSG00000161921	530.976	-3.35007	0.788492	-4.2487	2.15016e-05	0.000535545	CXCL16	530.976	-4.13768	0.795255	-5.20297	1.96132e-07	5.3351e-06	CXCL16
ENSG00000217094	2085.81	-1.06627	0.276312	-3.85895	0.000113875	0.00226991	NA	2085.81	-0.836087	0.275395	-3.03595	0.00239775	0.0332793	NA				ENSG00000161944	1247.44	-5.31197	0.590192	-9.00042	2.24864e-19	6.98269e-17	ASGR2	1247.44	-5.92076	0.616219	-9.60821	7.3824e-22	2.22218e-19	ASGR2
ENSG00000217241	2220.43	-0.993696	0.351838	-2.8243	0.00473839	0.0390667	NA	2220.43	-1.04539	0.351442	-2.97458	0.00293391	0.0387305	NA				ENSG00000161980	387.092	-0.992289	0.485851	-2.04237	0.0411147	0.192846	POLR3K	387.092	-1.33062	0.487894	-2.72728	0.00638591	0.0325274	POLR3K
ENSG00000217824	44.2203	-1.47909	0.442433	-3.3431	0.000828494	0.0106845	NA	44.2203	-1.83037	0.428039	-4.27618	1.90131e-05	0.000780963	NA				ENSG00000161981	696.318	-1.4472	0.386848	-3.741	0.000183292	0.00331986	SNRNP25	696.318	-2.08645	0.389352	-5.35877	8.37885e-08	2.54449e-06	SNRNP25
ENSG00000217897	75.5678	-1.58767	0.418467	-3.79402	0.000148225	0.00280761	NA	75.5678	-1.2096	0.400023	-3.02383	0.002496	0.0342737	NA				ENSG00000162062	194.466	-1.19594	0.446049	-2.68119	0.00733602	0.058178	C16orf59	194.466	-1.16247	0.449558	-2.58581	0.00971491	0.044936	C16orf59
ENSG00000219149	658.205	-0.888864	0.246374	-3.60779	0.000308816	0.00491056	NA	658.205	-0.758948	0.243527	-3.11648	0.00183021	0.027267	NA				ENSG00000162063	1706.18	-1.29774	0.496368	-2.61448	0.0089364	0.0669944	CCNF	1706.18	-2.05437	0.497969	-4.1255	3.69929e-05	0.000494157	CCNF
ENSG00000219294	104.946	-0.917914	0.288072	-3.1864	0.00144053	0.0160405	NA	104.946	-1.76257	0.289018	-6.09849	1.07073e-09	1.64268e-07	NA				ENSG00000162104	1350.98	-1.09355	0.308579	-3.54382	0.000394376	0.0061103	ADCY9	1350.98	-1.35622	0.309872	-4.3767	1.20487e-05	0.000191771	ADCY9
ENSG00000219642	421.44	-0.958584	0.250999	-3.81908	0.000133952	0.00259434	NA	421.44	-0.738913	0.246124	-3.0022	0.00268035	0.0361883	NA				ENSG00000162174	605.358	-2.24289	0.513828	-4.36506	1.27087e-05	0.000343708	ASRGL1	605.358	-2.24793	0.518739	-4.33345	1.46793e-05	0.000226405	ASRGL1
ENSG00000219682	699.203	-0.744964	0.322132	-2.31261	0.0207442	0.112385	NA	699.203	-0.646998	0.32054	-2.01846	0.0435433	0.246932	NA				ENSG00000162337	3197.25	-0.960114	0.450109	-2.13307	0.0329188	0.167116	LRP5	3197.25	-1.60748	0.450689	-3.56671	0.000361495	0.00324339	LRP5
ENSG00000219797	731.455	-0.944388	0.299964	-3.14834	0.00164201	0.0176694	NA	731.455	-0.813863	0.297892	-2.73207	0.00629372	0.0678153	NA				ENSG00000162344	117.644	-3.54445	0.845047	-4.19438	2.73619e-05	0.000656635	FGF19	117.644	-4.29437	0.867995	-4.94746	7.51863e-07	1.7739e-05	FGF19
ENSG00000220323	105.225	-1.20745	0.574555	-2.10154	0.035594	0.163482	NA	105.225	-2.02457	0.574009	-3.52708	0.000420177	0.00915438	NA				ENSG00000162367	299.985	-3.77389	0.854189	-4.4181	9.95744e-06	0.000280791	TAL1	299.985	-5.83132	0.86961	-6.70567	2.00479e-11	1.35929e-09	TAL1
ENSG00000220343	90.2719	-1.03097	0.337469	-3.05499	0.00225066	0.0223729	NA	90.2719	-0.749911	0.321217	-2.33459	0.0195646	0.145171	NA				ENSG00000162383	23.8312	-1.90626	0.959561	-1.9866	0.0469669	0.209684	SLC1A7	23.8312	-2.6522	1.0103	-2.62515	0.00866118	0.0411816	SLC1A7
ENSG00000220685	79.8378	-0.831527	0.367688	-2.2615	0.0237282	0.123954	NA	79.8378	-1.32188	0.362116	-3.65042	0.000261812	0.00640831	NA				ENSG00000162385	1118.97	-0.742338	0.293747	-2.52713	0.0114997	0.0803672	MAGOH	1118.97	-0.821792	0.295039	-2.78536	0.00534675	0.0284514	MAGOH
ENSG00000220875	357.584	-0.64516	0.278146	-2.3195	0.0203678	0.11095	HIST1H3PS1	357.584	-0.705267	0.274234	-2.57177	0.010118	0.0937523	HIST1H3PS1				ENSG00000162391	6.75608	-2.63321	0.897329	-2.9345	0.0033409	0.0324082	FAM151A	6.75608	-3.66069	1.05201	-3.4797	0.000501977	0.00421654	FAM151A
ENSG00000221843	71.3074	-5.59056	0.846216	-6.60654	3.93398e-11	5.77717e-09	C2orf16	71.3074	-3.66228	0.776217	-4.71812	2.38035e-06	0.000136945	C2orf16				ENSG00000162409	2503.73	-1.98993	0.438335	-4.53974	5.63248e-06	0.000171193	PRKAA2	2503.73	-1.94469	0.438681	-4.43303	9.29172e-06	0.000154254	PRKAA2
ENSG00000222017	397.88	-0.909609	0.373677	-2.43421	0.0149243	0.0892845	NA	397.88	-0.815635	0.369901	-2.20501	0.0274536	0.182556	NA				ENSG00000162521	5658.38	-0.638032	0.296863	-2.14925	0.0316146	0.162092	RBBP4	5658.38	-0.71235	0.297082	-2.39783	0.0164927	0.0673987	RBBP4
ENSG00000222724	58.0148	-2.85469	0.965269	-2.9574	0.00310246	0.0285593	NA	58.0148	-3.00766	0.951493	-3.16099	0.00157236	0.024535	NA				ENSG00000162607	4659.93	-0.771915	0.311145	-2.48089	0.0131056	0.0880565	USP1	4659.93	-0.949389	0.311528	-3.04753	0.00230732	0.0145426	USP1
ENSG00000223345	657.106	-1.49323	0.545783	-2.73595	0.00622012	0.0476189	NA	657.106	-2.28663	0.545312	-4.19326	2.7498e-05	0.00104997	NA				ENSG00000162623	2037.2	-0.757268	0.374142	-2.02401	0.0429687	0.198153	TYW3	2037.2	-0.749069	0.374531	-2.00002	0.045498	0.145001	TYW3
ENSG00000223819	46.8701	-0.842495	0.338271	-2.49059	0.0127531	0.0799849	NA	46.8701	-0.625611	0.313836	-1.99343	0.0462141	0.256225	NA				ENSG00000162664	1932.1	-1.09064	0.379956	-2.87043	0.00409917	0.0378681	ZNF326	1932.1	-1.08415	0.380436	-2.84975	0.00437536	0.0242268	ZNF326
ENSG00000223878	227.358	-0.774108	0.24789	-3.12279	0.00179148	0.018879	NA	227.358	-0.82757	0.241603	-3.42533	0.000614057	0.0121932	NA				ENSG00000162676	62.8378	-1.07345	0.499301	-2.14991	0.0315623	0.161937	GFI1	62.8378	-1.41599	0.534929	-2.64706	0.00811948	0.0391496	GFI1
ENSG00000223951	70.07	-1.36791	0.36553	-3.74227	0.000182367	0.00329319	NA	70.07	-2.0125	0.361775	-5.56285	2.65401e-08	2.83836e-06	NA				ENSG00000162688	2328	-0.637448	0.297667	-2.14148	0.0322355	0.164424	AGL	2328	-0.919307	0.29823	-3.08255	0.00205238	0.013256	AGL
ENSG00000223984	375.158	-0.984606	0.348252	-2.82728	0.00469458	0.0387824	NA	375.158	-0.773096	0.343862	-2.24827	0.024559	0.169455	NA				ENSG00000162702	5306.77	-0.769558	0.273398	-2.81479	0.00488094	0.0431417	ZNF281	5306.77	-1.25614	0.273862	-4.58676	4.50168e-06	8.29812e-05	ZNF281
ENSG00000224035	67.5139	-1.15769	0.452161	-2.56035	0.0104568	0.0696142	NA	67.5139	-1.01778	0.437787	-2.32484	0.0200804	0.147157	NA				ENSG00000162769	1793.16	-0.788828	0.201162	-3.92135	8.80545e-05	0.00179267	FLVCR1	1793.16	-2.09215	0.204813	-10.2149	1.6999e-24	6.94982e-22	FLVCR1
ENSG00000224057	154.134	-1.5423	0.473962	-3.25405	0.00113771	0.0134917	EGFR-AS1	154.134	-1.60711	0.470973	-3.41232	0.000644116	0.0126055	EGFR-AS1				ENSG00000162813	2236.44	-0.819267	0.246893	-3.31831	0.000905631	0.011964	BPNT1	2236.44	-1.87002	0.248913	-7.51275	5.78987e-14	5.85226e-12	BPNT1
ENSG00000224272	18.9845	-3.37583	0.898357	-3.75779	0.000171422	0.00314211	NA	18.9845	-4.75848	0.981928	-4.84606	1.25937e-06	8.01458e-05	NA				ENSG00000162817	1025.48	-2.87062	0.650999	-4.40957	1.03576e-05	0.000290171	C1orf115	1025.48	-3.805	0.65592	-5.80101	6.59163e-09	2.58309e-07	C1orf115
ENSG00000224411	6786.93	-0.854281	0.417118	-2.04806	0.0405542	0.177839	NA	6786.93	-0.868554	0.41693	-2.08321	0.0372317	0.224365	NA				ENSG00000162882	99.3299	-2.18839	0.26542	-8.24502	1.65129e-16	3.7009e-14	HAAO	99.3299	-3.38415	0.320201	-10.5688	4.15701e-26	1.92998e-23	HAAO
ENSG00000224550	1978.38	-0.779025	0.169937	-4.58419	4.55749e-06	0.000162772	NA	1978.38	-0.878679	0.168881	-5.20296	1.96139e-07	1.64132e-05	NA				ENSG00000162931	12.906	-3.27009	1.00079	-3.26751	0.00108497	0.0136877	TRIM17	12.906	-4.29585	1.12081	-3.83282	0.000126681	0.00136616	TRIM17
ENSG00000224669	49.0231	-1.13161	0.375959	-3.00994	0.00261298	0.0250895	NA	49.0231	-0.84319	0.346864	-2.43089	0.0150616	0.123198	NA				ENSG00000162972	1409.48	-0.655855	0.256184	-2.56009	0.0104645	0.0751703	C2orf47	1409.48	-0.927161	0.25748	-3.60091	0.000317107	0.0029119	C2orf47
ENSG00000224763	138.773	-0.881144	0.384444	-2.292	0.0219059	0.116955	NA	138.773	-0.883431	0.372323	-2.37275	0.017656	0.136748	NA				ENSG00000163009	219.207	-1.08056	0.414268	-2.60836	0.00909777	0.0678324	NA	219.207	-1.49526	0.438009	-3.41376	0.000640721	0.00515161	NA
ENSG00000224837	658.664	-1.01705	0.351823	-2.8908	0.00384264	0.0334559	NA	658.664	-0.803333	0.34915	-2.30083	0.0214015	0.153969	NA				ENSG00000163026	1110.14	-0.942599	0.29965	-3.14566	0.0016571	0.018899	C2orf44	1110.14	-1.54433	0.302649	-5.10271	3.34829e-07	8.59573e-06	C2orf44
ENSG00000224905	509.938	-1.72774	0.36656	-4.7134	2.4362e-06	9.68468e-05	NA	509.938	-1.23033	0.363406	-3.38555	0.000710352	0.0136326	NA				ENSG00000163032	561.78	-2.86364	0.810027	-3.53525	0.000407394	0.00627251	VSNL1	561.78	-3.6851	0.813285	-4.53113	5.86691e-06	0.000103823	VSNL1
ENSG00000225355	468.83	-1.33732	0.368118	-3.63285	0.000280309	0.00455001	NA	468.83	-1.00858	0.365378	-2.76038	0.00577349	0.0635379	NA				ENSG00000163050	1197.98	-2.38072	0.415778	-5.72594	1.02864e-08	6.1513e-07	ADCK3	1197.98	-2.28366	0.416896	-5.47778	4.30699e-08	1.39618e-06	ADCK3
ENSG00000225462	506.174	-0.929031	0.320184	-2.90156	0.00371312	0.0326631	NA	506.174	-0.858006	0.315349	-2.72082	0.00651211	0.0694427	NA				ENSG00000163113	3414.12	-1.20929	0.316928	-3.81566	0.000135819	0.0025873	NA	3414.12	-1.9027	0.317729	-5.98842	2.11884e-09	9.28626e-08	NA
ENSG00000225531	281.934	-0.700817	0.259089	-2.70492	0.00683201	0.0507622	NA	281.934	-0.735537	0.252211	-2.91635	0.00354151	0.0446351	NA				ENSG00000163220	19.6279	-4.07764	1.49908	-2.72009	0.00652638	0.0536216	S100A9	19.6279	-3.90126	1.50988	-2.58383	0.00977107	0.0451119	S100A9
ENSG00000225536	1083.13	-0.839792	0.381546	-2.20102	0.0277344	0.138395	NA	1083.13	-1.35766	0.381062	-3.56283	0.000366874	0.00830939	NA				ENSG00000163251	3447.36	-2.82873	0.338344	-8.36052	6.24423e-17	1.4765e-14	FZD5	3447.36	-3.35502	0.340214	-9.86152	6.11147e-23	2.09257e-20	FZD5
ENSG00000225642	113.131	-1.32637	0.387174	-3.42578	0.000613039	0.00847104	NA	113.131	-1.56621	0.378406	-4.13898	3.4886e-05	0.00128267	NA				ENSG00000163288	197.949	-1.96822	0.760846	-2.58689	0.00968472	0.0712369	GABRB1	197.949	-3.73975	0.773253	-4.83639	1.32216e-06	2.90431e-05	GABRB1
ENSG00000225787	81.8594	-1.82764	0.408753	-4.47125	7.77648e-06	0.000257275	NA	81.8594	-1.56058	0.390186	-3.99957	6.34569e-05	0.00204955	NA				ENSG00000163319	1117.85	-0.651466	0.278333	-2.3406	0.0192529	0.115214	MRPS18C	1117.85	-1.22763	0.280895	-4.37044	1.23994e-05	0.000196895	MRPS18C
ENSG00000225792	5.45991	-3.96405	1.17468	-3.37459	0.000739246	0.00979059	NA	5.45991	-3.51504	1.08266	-3.24666	0.00116769	0.0196454	NA				ENSG00000163376	178.001	-1.57626	0.789396	-1.99679	0.0458475	0.206298	KBTBD8	178.001	-2.11065	0.794086	-2.65796	0.00786147	0.0381743	KBTBD8
ENSG00000225889	42.8297	-3.43345	0.539154	-6.36821	1.91244e-10	2.39919e-08	NA	42.8297	-1.93005	0.458834	-4.20643	2.59438e-05	0.00101008	NA				ENSG00000163377	197.28	-4.04999	0.806833	-5.01961	5.17753e-07	2.08835e-05	FAM19A4	197.28	-3.69512	0.811131	-4.55552	5.22566e-06	9.44203e-05	FAM19A4
ENSG00000225928	11.2915	-1.48927	0.620386	-2.40055	0.0163703	0.0952644	NA	11.2915	-1.55242	0.584548	-2.65576	0.007913	0.0793269	NA				ENSG00000163468	26594.3	-0.737293	0.24251	-3.04026	0.00236377	0.0248163	CCT3	26594.3	-0.907052	0.242602	-3.73884	0.000184871	0.00186725	CCT3
ENSG00000225945	31.3839	-1.05059	0.44001	-2.38766	0.0169562	0.09774	NA	31.3839	-0.987784	0.422093	-2.3402	0.0192733	0.143986	NA				ENSG00000163507	3419.37	-1.73657	0.494989	-3.50829	0.000450995	0.00682693	KIAA1524	3419.37	-1.99624	0.495348	-4.02999	5.57801e-05	0.000691058	KIAA1524
ENSG00000225976	704.338	-1.11315	0.335121	-3.32163	0.000894949	0.0113126	NA	704.338	-1.53923	0.333588	-4.61415	3.947e-06	0.000211497	NA				ENSG00000163586	471.722	-4.96747	0.968893	-5.12695	2.94476e-07	1.28206e-05	FABP1	471.722	-8.2088	1.11565	-7.35788	1.86856e-13	1.74688e-11	FABP1
ENSG00000225990	90.7699	-1.42298	0.357803	-3.97699	6.97938e-05	0.00154332	NA	90.7699	-1.68614	0.347013	-4.85902	1.17968e-06	7.58232e-05	NA				ENSG00000163607	1943.89	-1.86642	0.335458	-5.56381	2.63951e-08	1.44439e-06	GTPBP8	1943.89	-1.8743	0.335905	-5.57986	2.40706e-08	8.31078e-07	GTPBP8
ENSG00000226038	353.198	-0.830605	0.266453	-3.11726	0.0018254	0.0191395	NA	353.198	-0.84566	0.262324	-3.22372	0.00126537	0.0207411	NA				ENSG00000163608	2662.87	-0.866624	0.251368	-3.44762	0.000565542	0.00816141	C3orf17	2662.87	-0.687694	0.25173	-2.73188	0.00629749	0.032201	C3orf17
ENSG00000226040	165.734	-0.908903	0.382145	-2.37842	0.0173868	0.0993276	NA	165.734	-0.788582	0.374076	-2.10808	0.035024	0.215649	NA				ENSG00000163618	70.4541	-2.35656	0.76781	-3.0692	0.00214635	0.0230309	CADPS	70.4541	-2.35754	0.784931	-3.00349	0.00266899	0.0163482	CADPS
ENSG00000226113	124.72	-4.81334	0.620329	-7.75933	8.53783e-15	2.63144e-12	NA	124.72	-2.42885	0.57376	-4.23322	2.3037e-05	0.000919126	NA				ENSG00000163636	2794.41	-0.705469	0.246608	-2.86069	0.00422718	0.0387215	PSMD6	2794.41	-1.01561	0.247634	-4.10126	4.10899e-05	0.000537762	PSMD6
ENSG00000226121	3258.93	-1.08466	0.28389	-3.82072	0.000133065	0.00258318	NA	3258.93	-1.44915	0.283581	-5.11019	3.21828e-07	2.49093e-05	NA				ENSG00000163655	6618.07	-1.09094	0.24201	-4.5078	6.55018e-06	0.000195585	GMPS	6618.07	-0.769663	0.242153	-3.17842	0.0014808	0.0101583	GMPS
ENSG00000226124	204.366	-1.4431	0.471433	-3.06109	0.00220535	0.0220491	FTCDNL1	204.366	-3.73938	0.494151	-7.56727	3.8114e-14	1.36438e-11	FTCDNL1				ENSG00000163659	3433.4	-1.28183	0.262153	-4.88964	1.01019e-06	3.77888e-05	TIPARP	3433.4	-1.01626	0.262443	-3.87232	0.000107804	0.00119493	TIPARP
ENSG00000226131	154.675	-1.05645	0.316011	-3.34307	0.000828565	0.0106845	NA	154.675	-0.82748	0.305739	-2.70649	0.00679992	0.0715936	NA				ENSG00000163710	1093.57	-1.96867	0.62763	-3.13667	0.0017088	0.019331	PCOLCE2	1093.57	-2.90273	0.631562	-4.59612	4.30441e-06	7.96665e-05	PCOLCE2
ENSG00000226261	36.2356	-2.06949	0.674246	-3.06934	0.00214532	0.0215872	NA	36.2356	-1.35174	0.624815	-2.16342	0.030509	0.196831	NA				ENSG00000163714	11168	-1.21758	0.287587	-4.23378	2.29792e-05	0.000564063	U2SURP	11168	-0.947011	0.287658	-3.29214	0.000994274	0.00740689	U2SURP
ENSG00000226327	314.757	-0.756598	0.323468	-2.33902	0.0193345	0.107097	NA	314.757	-1.07944	0.317052	-3.40462	0.000662572	0.0128943	NA				ENSG00000163754	2200.85	-1.09615	0.217901	-5.03049	4.89236e-07	1.99203e-05	GYG1	2200.85	-0.89762	0.218409	-4.1098	3.95994e-05	0.000521243	GYG1
ENSG00000226436	106.834	-0.775762	0.284321	-2.72847	0.00636291	0.0483856	NA	106.834	-0.859422	0.273659	-3.14048	0.0016867	0.025846	NA				ENSG00000163808	1728.07	-0.83578	0.425616	-1.9637	0.0495654	0.217178	KIF15	1728.07	-1.36186	0.426705	-3.19157	0.00141504	0.00982088	KIF15
ENSG00000226510	27.233	-4.00536	1.09003	-3.67452	0.000238295	0.00401923	UPK1A-AS1	27.233	-3.58875	1.04124	-3.44661	0.00056767	0.0114861	UPK1A-AS1				ENSG00000163864	266.354	-1.52252	0.611773	-2.4887	0.012821	0.086641	NMNAT3	266.354	-1.70166	0.654916	-2.59829	0.009369	0.0436901	NMNAT3
ENSG00000226535	909.531	-1.75342	0.404965	-4.32981	1.49241e-05	0.000446204	NA	909.531	-1.30639	0.402181	-3.24826	0.00116113	0.0195728	NA				ENSG00000163879	6.6468	-6.03564	1.23893	-4.87164	1.10677e-06	4.06184e-05	DNALI1	6.6468	-4.80756	1.18386	-4.06094	4.88759e-05	0.000618102	DNALI1
ENSG00000226650	540.425	-1.57727	0.443276	-3.55821	0.000373393	0.00568746	KIF4B	540.425	-1.02075	0.438844	-2.32601	0.0200182	0.146873	KIF4B				ENSG00000163884	191.097	-4.32905	0.812451	-5.32838	9.90914e-08	4.86473e-06	KLF15	191.097	-1.95202	0.715769	-2.72717	0.00638805	0.03253	KLF15
ENSG00000226920	26.0099	-1.04169	0.512914	-2.03093	0.0422621	0.182696	NA	26.0099	-1.4067	0.490272	-2.86923	0.00411474	0.0499919	NA				ENSG00000163918	2626.61	-0.824168	0.34553	-2.38523	0.0170685	0.105971	RFC4	2626.61	-1.28247	0.346332	-3.70302	0.00021305	0.00209546	RFC4
ENSG00000226961	43.8389	-0.866288	0.365353	-2.37109	0.0177355	0.100675	NA	43.8389	-0.795299	0.342185	-2.32418	0.0201158	0.147333	NA				ENSG00000164011	299.594	-0.645645	0.285592	-2.26073	0.023776	0.133392	ZNF691	299.594	-0.892528	0.2916	-3.06079	0.00220754	0.0140104	ZNF691
ENSG00000227183	231.999	-0.833596	0.409083	-2.03772	0.0415781	0.180647	NA	231.999	-1.31195	0.405966	-3.23167	0.00123069	0.0203855	NA				ENSG00000164045	1610.4	-1.62778	0.645897	-2.52018	0.0117294	0.0813981	CDC25A	1610.4	-2.93925	0.647202	-4.54147	5.58637e-06	9.98838e-05	CDC25A
ENSG00000227344	517.349	-0.72707	0.295205	-2.46293	0.0137806	0.0844875	NA	517.349	-0.977109	0.293474	-3.32946	0.000870142	0.0158271	NA				ENSG00000164056	744.98	-1.61255	0.425114	-3.79321	0.000148713	0.00279571	SPRY1	744.98	-2.24703	0.428352	-5.24577	1.55634e-07	4.34126e-06	SPRY1
ENSG00000227542	66.9815	-1.61722	0.432045	-3.74317	0.000181711	0.00328964	NA	66.9815	-1.39781	0.419811	-3.32961	0.000869682	0.0158271	NA				ENSG00000164070	2073.68	-1.63374	0.493682	-3.30931	0.000935275	0.0122489	HSPA4L	2073.68	-1.57761	0.494359	-3.19122	0.00141675	0.00982474	HSPA4L
ENSG00000227598	503.235	-1.98966	0.461843	-4.30808	1.64676e-05	0.000485376	NA	503.235	-1.06234	0.45722	-2.32349	0.020153	0.147521	NA				ENSG00000164076	5.26236	-2.66466	1.11773	-2.38399	0.0171263	0.106207	CAMKV	5.26236	-3.16473	1.20226	-2.63232	0.00848032	0.0404833	CAMKV
ENSG00000227671	1360.25	-1.3161	0.323679	-4.06606	4.78151e-05	0.0011489	NA	1360.25	-1.18627	0.322028	-3.68375	0.000229824	0.0057903	NA				ENSG00000164096	1635.82	-0.71587	0.225929	-3.16856	0.00153194	0.0178338	C4orf3	1635.82	-1.48706	0.228758	-6.50056	8.00191e-11	4.76496e-09	C4orf3
ENSG00000227835	42.4918	-1.90388	0.823612	-2.31163	0.0207983	0.112582	NA	42.4918	-3.41952	0.859663	-3.97775	6.9571e-05	0.00222415	NA				ENSG00000164109	3063.49	-1.94593	0.431699	-4.5076	6.55643e-06	0.000195585	MAD2L1	3063.49	-2.94453	0.432838	-6.80284	1.02576e-11	7.27915e-10	MAD2L1
ENSG00000227879	399.719	-1.49561	0.316325	-4.72807	2.26661e-06	9.14151e-05	NA	399.719	-1.29691	0.310852	-4.1721	3.018e-05	0.00113391	NA				ENSG00000164111	21261.9	-0.698662	0.214107	-3.26315	0.00110181	0.0138324	ANXA5	21261.9	-1.38341	0.214261	-6.45666	1.0704e-10	6.17272e-09	ANXA5
ENSG00000227965	44.5984	-1.64156	0.447538	-3.66799	0.000244469	0.00408513	NA	44.5984	-1.47807	0.421969	-3.50279	0.000460413	0.00979654	NA				ENSG00000164167	787.592	-0.829901	0.255619	-3.24663	0.00116782	0.0144708	LSM6	787.592	-1.37373	0.259174	-5.30042	1.15539e-07	3.37404e-06	LSM6
ENSG00000228002	1956.67	-1.23925	0.386884	-3.20315	0.00135934	0.0153695	NA	1956.67	-1.04811	0.386266	-2.71343	0.00665912	0.0704276	NA				ENSG00000164187	2094.47	-0.614505	0.304093	-2.02078	0.0433024	0.199048	LMBRD2	2094.47	-0.978336	0.304498	-3.21295	0.00131379	0.00925365	LMBRD2
ENSG00000228079	16.3841	-2.79511	0.601422	-4.6475	3.35982e-06	0.000126513	NA	16.3841	-1.28047	0.533373	-2.40071	0.0163634	0.130472	NA				ENSG00000164266	2503.06	-2.2801	0.78351	-2.91011	0.00361297	0.0344127	SPINK1	2503.06	-3.3569	0.783846	-4.2826	1.84725e-05	0.000277108	SPINK1
ENSG00000228126	17.3344	-1.3367	0.524796	-2.54708	0.0108629	0.0715544	FALEC	17.3344	-1.29367	0.487399	-2.65424	0.00794883	0.0795007	FALEC				ENSG00000164300	1473.98	-1.06777	0.484928	-2.20192	0.0276712	0.14849	SERINC5	1473.98	-1.94352	0.485742	-4.00114	6.30373e-05	0.000766408	SERINC5
ENSG00000228169	1476.85	-1.01953	0.254865	-4.00029	6.32652e-05	0.00142675	NA	1476.85	-0.88394	0.253599	-3.48558	0.000491066	0.0102553	NA				ENSG00000164305	1692.49	-0.997487	0.497985	-2.00305	0.0451722	0.204509	CASP3	1692.49	-1.3625	0.499228	-2.72922	0.00634841	0.0323888	CASP3
ENSG00000228278	750.676	-1.65021	0.755724	-2.18361	0.0289909	0.14274	ORM2	750.676	-2.92057	0.756096	-3.86269	0.000112143	0.00325493	ORM2				ENSG00000164338	2109.6	-0.716799	0.345243	-2.07622	0.037874	0.183092	UTP15	2109.6	-1.20938	0.346331	-3.49198	0.000479459	0.00406857	UTP15
ENSG00000228373	41.3343	-0.841711	0.307628	-2.73614	0.00621653	0.047606	NA	41.3343	-0.832647	0.2838	-2.93392	0.00334711	0.042686	NA				ENSG00000164346	3004.26	-0.633018	0.265164	-2.38727	0.016974	0.105597	NSA2	3004.26	-1.06168	0.266151	-3.989	6.63513e-05	0.000799954	NSA2
ENSG00000228649	626.755	-2.46527	0.598664	-4.11796	3.8224e-05	0.000962928	NA	626.755	-1.86844	0.594083	-3.14509	0.00166037	0.0255489	NA				ENSG00000164347	4298.37	-0.793834	0.279648	-2.83869	0.00452992	0.040861	GFM2	4298.37	-1.35068	0.280409	-4.81682	1.45861e-06	3.15097e-05	GFM2
ENSG00000228651	12.8329	-1.49804	0.741602	-2.02001	0.0433826	0.185931	NA	12.8329	-1.35549	0.679831	-1.99386	0.0461672	0.256171	NA				ENSG00000164398	107.365	-6.32201	0.772509	-8.18374	2.75162e-16	5.76587e-14	ACSL6	107.365	-6.07455	0.786983	-7.71879	1.17442e-14	1.33484e-12	ACSL6
ENSG00000228674	403.613	-0.839587	0.253922	-3.30647	0.000944778	0.0118047	NA	403.613	-0.865684	0.250144	-3.46074	0.000538694	0.0110544	NA				ENSG00000164406	85.6071	-2.04402	0.462194	-4.42243	9.75954e-06	0.00027642	LEAP2	85.6071	-2.29219	0.483186	-4.74391	2.09629e-06	4.2661e-05	LEAP2
ENSG00000228709	73.1058	-2.47789	1.11675	-2.21884	0.0264976	0.134018	NA	73.1058	-2.94879	1.10775	-2.66197	0.00776845	0.0783656	NA				ENSG00000164611	4519.07	-1.17148	0.514947	-2.27496	0.0229084	0.129853	PTTG1	4519.07	-2.53885	0.515737	-4.92275	8.53352e-07	1.97424e-05	PTTG1
ENSG00000228878	118.984	-0.600811	0.257837	-2.33019	0.019796	0.1088	NA	118.984	-0.701674	0.24839	-2.82488	0.00472977	0.0549102	NA				ENSG00000164616	865.357	-4.02789	0.868406	-4.63825	3.51366e-06	0.000112359	NA	865.357	-4.97614	0.885373	-5.62038	1.90534e-08	6.68259e-07	NA
ENSG00000228889	140.315	-0.982894	0.429565	-2.28811	0.0221309	0.117778	UBAC2-AS1	140.315	-0.931112	0.424486	-2.19351	0.028271	0.186739	UBAC2-AS1				ENSG00000164626	55.3032	-3.49101	1.16286	-3.00208	0.00268138	0.0273486	KCNK5	55.3032	-2.32197	1.13607	-2.04387	0.0409666	0.134245	KCNK5
ENSG00000228928	263.201	-1.8811	0.424417	-4.43219	9.32794e-06	0.000298937	NA	263.201	-1.38947	0.415159	-3.34683	0.000817414	0.0152006	NA				ENSG00000164651	27.256	-4.03547	0.996837	-4.04827	5.15968e-05	0.00113758	SP8	27.256	-6.06975	1.17735	-5.15546	2.53015e-07	6.69622e-06	SP8
ENSG00000228956	1008.16	-0.624706	0.297983	-2.09645	0.0360425	0.164872	NA	1008.16	-0.675526	0.294196	-2.29617	0.0216659	0.155264	NA				ENSG00000164751	2023.11	-1.00585	0.252111	-3.98971	6.61545e-05	0.00141148	PEX2	2023.11	-2.06371	0.256766	-8.0373	9.18375e-16	1.20364e-13	PEX2
ENSG00000229091	3201.09	-0.95739	0.418154	-2.28956	0.0220466	0.117455	NA	3201.09	-0.870359	0.417661	-2.08389	0.0371705	0.224049	NA				ENSG00000164823	3646.53	-1.03873	0.27021	-3.84417	0.000120961	0.00235473	OSGIN2	3646.53	-1.10798	0.270576	-4.09489	4.22369e-05	0.000548319	OSGIN2
ENSG00000229115	46.3707	-1.2257	0.462441	-2.6505	0.00803731	0.0572799	NA	46.3707	-1.51398	0.451989	-3.34959	0.000809305	0.0150825	NA				ENSG00000164825	80.1324	-5.38506	1.09891	-4.90036	9.56614e-07	3.62585e-05	DEFB1	80.1324	-5.3297	1.1378	-4.68424	2.81005e-06	5.50199e-05	DEFB1
ENSG00000229327	12.3079	-1.77818	0.588379	-3.02216	0.00250976	0.0243726	LOC102031319	12.3079	-1.49324	0.52851	-2.82537	0.00472256	0.0548623	LOC102031319				ENSG00000164919	3949.37	-0.827761	0.262549	-3.15279	0.0016172	0.0185936	COX6C	3949.37	-1.35524	0.263489	-5.14343	2.69773e-07	7.08497e-06	COX6C
ENSG00000229384	5.84306	-2.35108	0.960121	-2.44873	0.0143361	0.0868697	NA	5.84306	-1.89531	0.858377	-2.20802	0.0272429	0.181812	NA				ENSG00000164920	243.935	-2.91317	0.416375	-6.99649	2.62458e-12	2.98e-10	OSR2	243.935	-5.17842	0.464158	-11.1566	6.64914e-29	4.33651e-26	OSR2
ENSG00000229562	84.4064	-0.734185	0.304584	-2.41045	0.0159329	0.0935919	NA	84.4064	-0.745399	0.291288	-2.55897	0.0104982	0.0960185	NA				ENSG00000164941	3531.82	-0.953213	0.390902	-2.4385	0.0147484	0.0958771	INTS8	3531.82	-1.16298	0.391253	-2.97244	0.0029544	0.0177627	INTS8
ENSG00000229589	12.1984	-2.36583	0.840812	-2.81374	0.00489692	0.0399777	ACVR2B-AS1	12.1984	-1.82391	0.762034	-2.39348	0.0166894	0.131706	ACVR2B-AS1				ENSG00000164946	165.646	-2.11876	1.06697	-1.98578	0.0470578	0.209984	FREM1	165.646	-2.65222	1.07939	-2.45714	0.0140048	0.0596514	FREM1
ENSG00000229625	12.9806	-2.55342	0.809069	-3.156	0.00159949	0.0173464	NA	12.9806	-2.25386	0.724558	-3.11067	0.00186662	0.0277147	NA				ENSG00000164976	647.026	-1.4743	0.329905	-4.46884	7.86442e-06	0.000230338	KIAA1161	647.026	-2.30513	0.33478	-6.8855	5.75833e-12	4.25154e-10	KIAA1161
ENSG00000229676	150.571	-2.98748	0.871548	-3.42779	0.000608514	0.00843038	ZNF492	150.571	-3.61545	0.868716	-4.16183	3.15702e-05	0.00117926	ZNF492				ENSG00000165119	19294.3	-0.602095	0.239148	-2.51766	0.0118136	0.0818285	HNRNPK	19294.3	-0.874889	0.239261	-3.65663	0.000255553	0.00243228	HNRNPK
ENSG00000229693	19.8588	-1.41262	0.714807	-1.97623	0.0481293	0.199351	NA	19.8588	-1.45835	0.687324	-2.12178	0.0338566	0.211032	NA				ENSG00000165140	54.9187	-1.44677	0.568937	-2.54294	0.0109924	0.0778348	FBP1	54.9187	-1.32858	0.58479	-2.27188	0.0230936	0.0872281	FBP1
ENSG00000229729	947.613	-1.65575	0.383743	-4.31473	1.59801e-05	0.000473806	NA	947.613	-0.823804	0.375591	-2.19335	0.028282	0.186764	NA				ENSG00000165156	68.3247	-1.09724	0.545251	-2.01235	0.0441827	0.201465	ZHX1	68.3247	-1.8565	0.567884	-3.26915	0.00107873	0.00791335	ZHX1
ENSG00000229891	28.7727	-1.38117	0.612119	-2.25637	0.0240476	0.125216	LINC01315	28.7727	-1.23044	0.594222	-2.07068	0.038389	0.228753	LINC01315				ENSG00000165175	1098.4	-1.13074	0.45313	-2.49539	0.0125818	0.0855862	MID1IP1	1098.4	-1.17471	0.453816	-2.58852	0.00963882	0.0446906	MID1IP1
ENSG00000230084	82.7262	-1.26277	0.432331	-2.92085	0.00349081	0.0312247	NA	82.7262	-1.90802	0.428216	-4.45574	8.36025e-06	0.000387549	NA				ENSG00000165197	99.2534	-3.03988	0.657802	-4.62126	3.81409e-06	0.000121065	FIGF	99.2534	-2.75863	0.661812	-4.16829	3.06888e-05	0.00042512	FIGF
ENSG00000230342	124.711	-1.48933	0.436718	-3.41029	0.000648944	0.00885295	NA	124.711	-1.01462	0.42622	-2.38051	0.0172889	0.135032	NA				ENSG00000165209	3440.68	-0.719864	0.247159	-2.91255	0.00358491	0.0341959	STRBP	3440.68	-0.626101	0.247552	-2.52917	0.0114333	0.0510481	STRBP
ENSG00000230450	145.446	-1.52024	0.480468	-3.16407	0.00155578	0.0169681	NA	145.446	-1.64634	0.470767	-3.49715	0.00047026	0.00995114	NA				ENSG00000165280	20745.3	-1.02065	0.296807	-3.43875	0.000584405	0.00841008	VCP	20745.3	-1.41924	0.296896	-4.78026	1.75065e-06	3.67463e-05	VCP
ENSG00000230461	338.889	-1.6636	0.371628	-4.47651	7.58715e-06	0.000252438	NA	338.889	-1.20329	0.367647	-3.27295	0.00106432	0.0183389	NA				ENSG00000165392	3781.92	-1.05234	0.349722	-3.00909	0.00262035	0.0269501	WRN	3781.92	-0.978677	0.34988	-2.79718	0.00515512	0.0276337	WRN
ENSG00000230582	147.785	-0.794384	0.287388	-2.76415	0.00570719	0.0447909	NA	147.785	-0.688317	0.277538	-2.48008	0.0131353	0.112414	NA				ENSG00000165556	82.131	-3.98494	1.0465	-3.80787	0.00014017	0.00265839	CDX2	82.131	-4.57728	1.07928	-4.24104	2.22487e-05	0.000324859	CDX2
ENSG00000230592	765.305	-0.671058	0.308773	-2.17331	0.0297572	0.145209	NA	765.305	-0.972291	0.305773	-3.17978	0.00147386	0.0233768	NA				ENSG00000165716	333.79	-3.0085	0.638927	-4.70867	2.49335e-06	8.40048e-05	FAM69B	333.79	-2.58237	0.640399	-4.03244	5.51996e-05	0.000685105	FAM69B
ENSG00000230593	476.592	-0.871009	0.264852	-3.28866	0.00100664	0.0123615	NA	476.592	-0.868961	0.261619	-3.32148	0.000895426	0.016139	NA				ENSG00000165795	430.782	-2.16129	0.493818	-4.37669	1.20495e-05	0.000329687	NDRG2	430.782	-1.48406	0.493152	-3.00934	0.00261817	0.0160981	NDRG2
ENSG00000230647	51.4455	-5.41438	0.706266	-7.66621	1.77152e-14	5.20305e-12	NA	51.4455	-5.24097	0.650063	-8.06225	7.49014e-16	3.93982e-13	NA				ENSG00000165821	542.844	-2.12103	0.586436	-3.61682	0.000298243	0.00491177	SALL2	542.844	-1.76339	0.587888	-2.99954	0.00270386	0.0165027	SALL2
ENSG00000230823	180.553	-0.67985	0.310729	-2.18792	0.0286754	0.141675	NA	180.553	-0.909872	0.306214	-2.97136	0.00296486	0.0390078	NA				ENSG00000165868	336.06	-3.06025	0.77489	-3.94926	7.83918e-05	0.00162417	HSPA12A	336.06	-2.7267	0.781075	-3.49096	0.000481285	0.00407536	HSPA12A
ENSG00000230911	92.2665	-0.922055	0.394313	-2.33839	0.0193672	0.107218	NA	92.2665	-0.923869	0.379649	-2.43348	0.0149544	0.122672	NA				ENSG00000165905	179.981	-1.91023	0.82217	-2.3234	0.0201578	0.11908	GYLTL1B	179.981	-1.86782	0.83058	-2.24882	0.0245241	0.0914212	GYLTL1B
ENSG00000230953	118.812	-1.23632	0.39751	-3.11016	0.00186985	0.0194909	NA	118.812	-1.2738	0.380354	-3.34899	0.000811063	0.0151043	NA				ENSG00000165929	1532.7	-1.60462	0.661348	-2.42628	0.0152544	0.0980956	TC2N	1532.7	-2.37478	0.662133	-3.58656	0.000335071	0.00304723	TC2N
ENSG00000231087	160.343	-1.08803	0.354756	-3.06697	0.00216237	0.0217238	NA	160.343	-0.722597	0.33853	-2.13452	0.0328006	0.206297	NA				ENSG00000165972	36.6155	-2.34435	0.515819	-4.5449	5.49606e-06	0.00016764	CCDC38	36.6155	-1.57773	0.508427	-3.10315	0.00191471	0.0125503	CCDC38
ENSG00000231160	22.2435	-0.855843	0.420723	-2.03422	0.0419293	0.18167	KLF3-AS1	22.2435	-1.53834	0.417591	-3.68384	0.000229746	0.0057903	KLF3-AS1				ENSG00000166153	167.463	-0.668119	0.320752	-2.08297	0.0372537	0.181097	DEPDC4	167.463	-0.867953	0.328046	-2.64582	0.00814925	0.0392241	DEPDC4
ENSG00000231267	137.442	-0.812812	0.289414	-2.80847	0.00497775	0.040505	NA	137.442	-0.722883	0.279144	-2.58964	0.00960762	0.0905069	NA				ENSG00000166226	18520.3	-0.898797	0.336428	-2.67158	0.00754943	0.0594316	CCT2	18520.3	-1.32999	0.336522	-3.95216	7.74476e-05	0.000908246	CCT2
ENSG00000231407	39.0334	-1.29924	0.431734	-3.00936	0.00261799	0.0250895	NA	39.0334	-1.13174	0.41312	-2.73949	0.00615349	0.0668353	NA				ENSG00000166263	1795.86	-0.644048	0.317727	-2.02705	0.0426576	0.197389	STXBP4	1795.86	-0.910742	0.318361	-2.86072	0.00422674	0.0236043	STXBP4
ENSG00000231434	1760.23	-0.892579	0.413856	-2.15674	0.0310262	0.149589	NA	1760.23	-0.865274	0.413099	-2.09459	0.0362071	0.220251	NA				ENSG00000166337	1775.39	-1.01694	0.252909	-4.02097	5.79597e-05	0.00125593	TAF10	1775.39	-0.918167	0.253607	-3.62044	0.000294107	0.00274393	TAF10
ENSG00000231443	59.4727	-1.66205	0.317637	-5.23254	1.67193e-07	9.68437e-06	NA	59.4727	-1.58731	0.295364	-5.37409	7.69701e-08	7.21392e-06	NA				ENSG00000166411	2298.19	-1.14353	0.37206	-3.07352	0.00211546	0.0227943	IDH3A	2298.19	-1.63508	0.373058	-4.38293	1.17095e-05	0.000187242	IDH3A
ENSG00000231464	67.2696	-1.70765	0.300031	-5.69158	1.25869e-08	9.91267e-07	NA	67.2696	-1.59232	0.277944	-5.72891	1.01076e-08	1.25247e-06	NA				ENSG00000166451	2824.92	-1.2017	0.416481	-2.88537	0.0039095	0.0364821	CENPN	2824.92	-2.11668	0.417424	-5.07081	3.9613e-07	1.00192e-05	CENPN
ENSG00000231563	40.9294	-1.26202	0.456685	-2.76343	0.00571971	0.0448328	NA	40.9294	-1.35895	0.426658	-3.18511	0.001447	0.0230074	NA				ENSG00000166508	10347.6	-1.31224	0.467014	-2.80986	0.0049563	0.0437179	MCM7	10347.6	-1.55446	0.467119	-3.32776	0.000875471	0.00663739	MCM7
ENSG00000231565	85.786	-1.44189	0.455452	-3.16585	0.00154632	0.016887	NA	85.786	-1.50448	0.439505	-3.42313	0.000619038	0.0122543	NA				ENSG00000166562	1480.21	-1.18285	0.393542	-3.00564	0.0026502	0.0271272	SEC11C	1480.21	-1.09093	0.394181	-2.7676	0.00564712	0.0296429	SEC11C
ENSG00000231672	95.3785	-1.95053	0.55743	-3.49915	0.000466736	0.00681009	NA	95.3785	-1.01444	0.517016	-1.9621	0.0497512	0.26916	NA				ENSG00000166669	1148.98	-1.9159	0.342592	-5.59236	2.24e-08	1.24158e-06	ATF7IP2	1148.98	-1.69041	0.343248	-4.92473	8.4478e-07	1.95606e-05	ATF7IP2
ENSG00000231878	527.457	-1.0893	0.38157	-2.8548	0.00430643	0.0364811	NA	527.457	-0.880225	0.377942	-2.32899	0.0198595	0.146329	NA				ENSG00000166681	3948.15	-1.00632	0.21336	-4.71653	2.39902e-06	8.1217e-05	BEX3	3948.15	-0.716919	0.213786	-3.35344	0.00079813	0.00614284	BEX3
ENSG00000232112	1757.5	-1.14527	0.30996	-3.6949	0.000219977	0.00378218	TMA7	1757.5	-1.22209	0.3085	-3.9614	7.45114e-05	0.00233632	TMA7				ENSG00000166794	11971.4	-0.847542	0.233769	-3.62556	0.000288337	0.00477916	PPIB	11971.4	-0.897981	0.233956	-3.83824	0.000123919	0.0013406	PPIB
ENSG00000232271	7.76564	-3.4256	0.98989	-3.46059	0.000538996	0.00764547	NA	7.76564	-2.22746	0.796948	-2.79498	0.00519028	0.0588795	NA				ENSG00000166803	878.168	-1.3137	0.441554	-2.97517	0.00292822	0.0292187	KIAA0101	878.168	-2.38733	0.452199	-5.27937	1.29627e-07	3.70255e-06	KIAA0101
ENSG00000232316	17.4095	-4.19295	1.02186	-4.10323	4.07416e-05	0.00101813	NA	17.4095	-2.13243	0.85741	-2.48706	0.0128804	0.110733	NA				ENSG00000166831	93.5135	-3.41518	0.500996	-6.81677	9.31078e-12	9.67646e-10	RBPMS2	93.5135	-3.37478	0.551009	-6.12473	9.0837e-10	4.30485e-08	RBPMS2
ENSG00000232369	107.837	-1.15418	0.360215	-3.20414	0.00135466	0.0153333	NA	107.837	-0.841646	0.346579	-2.42844	0.0151638	0.12381	NA				ENSG00000166840	132.765	-6.10683	0.600875	-10.1632	2.89334e-24	1.52189e-21	GLYATL1	132.765	-6.26637	0.659809	-9.49725	2.15501e-21	6.08558e-19	GLYATL1
ENSG00000232380	235.843	-1.04489	0.396135	-2.63772	0.00834649	0.0589449	NA	235.843	-1.63031	0.394088	-4.13691	3.52015e-05	0.00129059	NA				ENSG00000166851	2049.24	-1.21506	0.536601	-2.26436	0.023552	0.132539	PLK1	2049.24	-2.01803	0.537869	-3.7519	0.000175496	0.00179172	PLK1
ENSG00000232387	119.05	-1.3074	0.311578	-4.19607	2.71584e-05	0.000742618	NA	119.05	-0.809668	0.29668	-2.72909	0.00635087	0.06826	NA				ENSG00000166863	7.8079	-2.82742	0.918135	-3.07953	0.00207327	0.0224052	TAC3	7.8079	-2.76043	0.969977	-2.84587	0.00442908	0.0244649	TAC3
ENSG00000232460	268.876	-0.939724	0.262335	-3.58215	0.000340778	0.00529404	NA	268.876	-0.642013	0.255013	-2.51757	0.0118168	0.104411	NA				ENSG00000166866	14.9525	-2.8895	0.82705	-3.49374	0.000476312	0.00712093	MYO1A	14.9525	-4.25481	1.01215	-4.20373	2.62547e-05	0.000373595	MYO1A
ENSG00000232610	98.7904	-0.768936	0.334377	-2.29961	0.0214706	0.115434	NA	98.7904	-0.875823	0.32599	-2.68666	0.00721701	0.0745237	NA				ENSG00000166902	1658.45	-0.887522	0.181525	-4.88925	1.01222e-06	3.78101e-05	MRPL16	1658.45	-1.70062	0.186296	-9.12857	6.94084e-20	1.65325e-17	MRPL16
ENSG00000232615	119.066	-1.89332	0.338378	-5.59528	2.20261e-08	1.59386e-06	NA	119.066	-1.61328	0.322661	-4.99991	5.73576e-07	4.09511e-05	NA				ENSG00000166912	2262.06	-1.86128	0.243795	-7.63461	2.26511e-14	3.55981e-12	MTMR10	2262.06	-1.9739	0.244661	-8.06793	7.15025e-16	9.55413e-14	MTMR10
ENSG00000232690	133.267	-1.48478	0.413421	-3.59144	0.000328855	0.00515047	NA	133.267	-1.01372	0.402008	-2.52163	0.0116813	0.10364	NA				ENSG00000166963	1715.33	-3.15426	1.00984	-3.12353	0.00178695	0.0199987	MAP1A	1715.33	-1.97866	1.00909	-1.96083	0.0498987	0.155445	MAP1A
ENSG00000232864	184.334	-1.67375	0.313438	-5.33997	9.2961e-08	5.74449e-06	NA	184.334	-1.67394	0.303698	-5.51188	3.55031e-08	3.68974e-06	NA				ENSG00000167004	13839.7	-0.914562	0.194291	-4.70718	2.51168e-06	8.45119e-05	PDIA3	13839.7	-1.30916	0.194644	-6.72593	1.74475e-11	1.19481e-09	PDIA3
ENSG00000232917	82.7815	-1.74434	0.44434	-3.92568	8.64858e-05	0.00181591	NA	82.7815	-1.21849	0.42609	-2.8597	0.00424048	0.0510644	NA				ENSG00000167088	2920.56	-0.763114	0.322935	-2.36306	0.0181249	0.110434	SNRPD1	2920.56	-1.447	0.323958	-4.46662	7.94648e-06	0.000134697	SNRPD1
ENSG00000233270	1243.63	-1.35441	0.327694	-4.13314	3.57845e-05	0.000913456	NA	1243.63	-1.54688	0.326526	-4.73738	2.16497e-06	0.000127107	NA				ENSG00000167130	818.905	-1.05232	0.324492	-3.24299	0.00118284	0.0146078	DOLPP1	818.905	-1.48165	0.328113	-4.51566	6.31204e-06	0.00011062	DOLPP1
ENSG00000233307	38.2626	-0.881744	0.404978	-2.17727	0.0294608	0.144073	NA	38.2626	-0.765407	0.380513	-2.01151	0.0442712	0.249351	NA				ENSG00000167196	2612.31	-1.2909	0.248423	-5.19636	2.03229e-07	9.2219e-06	FBXO22	2612.31	-1.49665	0.249369	-6.00173	1.95226e-09	8.6698e-08	FBXO22
ENSG00000233428	80.1142	-0.918132	0.318024	-2.88699	0.00388941	0.0336759	NA	80.1142	-0.749823	0.301973	-2.48308	0.0130252	0.111755	NA				ENSG00000167220	942.667	-0.974412	0.328345	-2.96765	0.00300086	0.0298051	HDHD2	942.667	-0.8818	0.329442	-2.67665	0.00743629	0.0365438	HDHD2
ENSG00000233438	18.0595	-4.29686	0.684445	-6.27787	3.43239e-10	4.12335e-08	NA	18.0595	-2.82059	0.530159	-5.32027	1.03612e-07	9.30483e-06	NA				ENSG00000167264	829.711	-0.589133	0.252176	-2.3362	0.0194811	0.116181	DUS2	829.711	-0.954051	0.254972	-3.74179	0.000182718	0.00185096	DUS2
ENSG00000233459	361.019	-0.933106	0.292042	-3.19511	0.00139777	0.0156903	NA	361.019	-0.742333	0.287249	-2.58428	0.00975814	0.0915421	NA				ENSG00000167434	27.4696	-5.79536	0.928993	-6.23832	4.42282e-10	3.54018e-08	CA4	27.4696	-5.43531	0.945212	-5.75036	8.90542e-09	3.40695e-07	CA4
ENSG00000233461	269.336	-2.20242	0.373441	-5.89765	3.68725e-09	3.3684e-07	NA	269.336	-2.03651	0.364642	-5.58495	2.33768e-08	2.52098e-06	NA				ENSG00000167536	392.755	-1.60349	0.636504	-2.51922	0.0117616	0.0815782	DHRS13	392.755	-1.30326	0.63811	-2.04237	0.0411145	0.134569	DHRS13
ENSG00000233593	252.631	-1.05621	0.533952	-1.97811	0.0479166	0.198612	NA	252.631	-1.79034	0.532403	-3.36276	0.000771688	0.0145497	NA				ENSG00000167604	125.072	-1.16705	0.328494	-3.55272	0.000381264	0.00594836	NFKBID	125.072	-0.822205	0.333157	-2.46792	0.0135901	0.0583207	NFKBID
ENSG00000233670	16.9285	-3.79828	1.26222	-3.00922	0.00261922	0.0250916	PIRT	16.9285	-3.19295	1.16148	-2.74904	0.00597701	0.0654147	PIRT				ENSG00000167670	1975.82	-0.953961	0.465264	-2.05036	0.0403289	0.190408	CHAF1A	1975.82	-1.14591	0.465853	-2.4598	0.0139013	0.0593492	CHAF1A
ENSG00000233766	573.236	-3.04156	0.645789	-4.70983	2.47922e-06	9.80882e-05	NA	573.236	-1.61011	0.643283	-2.50295	0.0123163	0.107295	NA				ENSG00000167720	594.576	-0.764515	0.345429	-2.21323	0.0268816	0.145587	SRR	594.576	-1.09609	0.348248	-3.14745	0.00164702	0.0110848	SRR
ENSG00000233822	1657.45	-1.21206	0.385458	-3.14448	0.00166383	0.0178426	HIST1H2BN	1657.45	-1.42231	0.384553	-3.69862	0.000216777	0.00550464	HIST1H2BN				ENSG00000167723	50.6703	-3.60951	0.540959	-6.67243	2.51611e-11	2.48468e-09	TRPV3	50.6703	-4.46033	0.616593	-7.23383	4.69563e-13	4.05749e-11	TRPV3
ENSG00000233980	161.231	-1.0648	0.354331	-3.00509	0.00265501	0.0253567	FDPSP2	161.231	-0.705989	0.338346	-2.08659	0.0369254	0.223145	FDPSP2				ENSG00000167780	29.5287	-4.04345	0.975477	-4.1451	3.39671e-05	0.00078768	SOAT2	29.5287	-3.63964	0.988444	-3.68219	0.000231238	0.00224552	SOAT2
ENSG00000234176	4730.08	-0.952851	0.42494	-2.24232	0.0249408	0.128621	NA	4730.08	-0.834104	0.424523	-1.9648	0.0494371	0.268138	NA				ENSG00000168005	1071.48	-1.07663	0.270989	-3.97297	7.09809e-05	0.00149956	C11orf84	1071.48	-0.938912	0.272592	-3.44438	0.000572361	0.00470673	C11orf84
ENSG00000234222	71.1417	-1.42366	0.365924	-3.8906	9.99986e-05	0.00203793	NA	71.1417	-1.08663	0.342954	-3.16845	0.00153252	0.0240702	NA				ENSG00000168078	2149.6	-1.40848	0.43735	-3.2205	0.00127969	0.0154884	PBK	2149.6	-2.40601	0.438788	-5.48329	4.17479e-08	1.36138e-06	PBK
ENSG00000234397	299.62	-0.897171	0.255831	-3.50689	0.000453381	0.00664631	NA	299.62	-0.904866	0.250738	-3.6088	0.000307612	0.00728043	NA				ENSG00000168152	316.606	-0.795472	0.321563	-2.47377	0.0133695	0.089317	THAP9	316.606	-0.757667	0.325168	-2.33008	0.0198019	0.077344	THAP9
ENSG00000234477	22.7619	-1.60931	0.39666	-4.05716	4.96736e-05	0.00118555	NA	22.7619	-1.19138	0.36492	-3.26478	0.00109548	0.0187234	NA				ENSG00000168214	4258.46	-1.24562	0.36659	-3.39785	0.000679164	0.009456	RBPJ	4258.46	-1.61242	0.366854	-4.39527	1.10634e-05	0.000178055	RBPJ
ENSG00000234629	175.267	-1.18502	0.259499	-4.56656	4.95803e-06	0.000174334	NA	175.267	-1.24232	0.248538	-4.99854	5.77674e-07	4.11298e-05	NA				ENSG00000168228	2168.74	-0.807697	0.250794	-3.22056	0.00127941	0.0154884	ZCCHC4	2168.74	-0.904199	0.251305	-3.59801	0.000320662	0.00294158	ZCCHC4
ENSG00000234715	11.5194	-1.84645	0.564542	-3.27071	0.00107277	0.012962	LOC101927870	11.5194	-1.08155	0.505042	-2.1415	0.0322339	0.203814	LOC101927870				ENSG00000168237	328.619	-1.14593	0.494933	-2.31531	0.0205957	0.121013	GLYCTK	328.619	-1.32599	0.497359	-2.66607	0.00767434	0.0374407	GLYCTK
ENSG00000234819	134.934	-1.77276	0.478583	-3.70419	0.000212067	0.00369195	NA	134.934	-1.53694	0.462157	-3.32557	0.000882377	0.0159547	NA				ENSG00000168243	168.194	-2.86914	0.407386	-7.04281	1.88397e-12	2.21458e-10	GNG4	168.194	-3.17701	0.432706	-7.34219	2.10128e-13	1.94575e-11	GNG4
ENSG00000235044	213.696	-1.01967	0.292923	-3.48102	0.000499505	0.00718326	NA	213.696	-0.786325	0.285085	-2.75821	0.00581193	0.0638705	NA				ENSG00000168301	348.331	-1.00048	0.265708	-3.76535	0.000166315	0.00305313	KCTD6	348.331	-1.20219	0.27156	-4.42699	9.55563e-06	0.000157679	KCTD6
ENSG00000235123	8.48953	-3.70201	1.33014	-2.78318	0.00538295	0.0429533	DSCAM-AS1	8.48953	-4.19815	1.33391	-3.14725	0.00164813	0.0254459	DSCAM-AS1				ENSG00000168306	44.2786	-3.70356	0.569368	-6.50469	7.78549e-11	7.14104e-09	ACOX2	44.2786	-3.96533	0.62519	-6.34259	2.25928e-10	1.20401e-08	ACOX2
ENSG00000235410	14.5443	-2.96123	1.24927	-2.37037	0.0177702	0.100848	NA	14.5443	-2.92463	1.19788	-2.4415	0.0146262	0.121104	NA				ENSG00000168421	37.8109	-1.46315	0.583538	-2.50738	0.0121629	0.083637	RHOH	37.8109	-2.60968	0.638318	-4.08837	4.34416e-05	0.000561298	RHOH
ENSG00000235454	295.78	-0.84595	0.297799	-2.84067	0.00450182	0.0376005	NA	295.78	-1.02856	0.294882	-3.48805	0.00048655	0.0101954	NA				ENSG00000168439	9680.37	-0.966654	0.367867	-2.62772	0.0085958	0.0650273	STIP1	9680.37	-0.991205	0.368045	-2.69316	0.00707782	0.0352283	STIP1
ENSG00000235481	29.898	-2.08745	0.497911	-4.19242	2.7599e-05	0.000752192	NA	29.898	-1.62222	0.461758	-3.51313	0.00044286	0.00951982	NA				ENSG00000168509	40.9324	-4.77618	1.13956	-4.19126	2.77405e-05	0.00066325	HFE2	40.9324	-4.45538	1.16159	-3.83559	0.000125263	0.00135406	HFE2
ENSG00000235483	11.3171	-2.08122	0.640967	-3.247	0.0011663	0.0137668	NA	11.3171	-1.61647	0.555603	-2.9094	0.00362122	0.0454398	NA				ENSG00000168566	1948.57	-0.851791	0.336174	-2.53379	0.0112838	0.0793465	SNRNP48	1948.57	-1.38848	0.337901	-4.10914	3.97131e-05	0.000522488	SNRNP48
ENSG00000235489	668.941	-1.21564	0.436082	-2.78764	0.0053094	0.0425655	NA	668.941	-1.57806	0.434819	-3.62923	0.000284268	0.00687955	NA				ENSG00000168575	3913.71	-1.4512	0.34804	-4.16963	3.05095e-05	0.000718128	SLC20A2	3913.71	-1.83771	0.348465	-5.27373	1.33681e-07	3.81041e-06	SLC20A2
ENSG00000235545	125.585	-3.53021	0.511455	-6.90229	5.11702e-12	9.06003e-10	NA	125.585	-1.31925	0.485121	-2.71942	0.00653966	0.0696755	NA				ENSG00000168806	562.024	-1.22403	0.58695	-2.08542	0.0370315	0.180425	LCMT2	562.024	-1.34085	0.590082	-2.27232	0.0230672	0.0871766	LCMT2
ENSG00000235582	760.319	-0.739854	0.283437	-2.61029	0.00904656	0.062631	NA	760.319	-0.655764	0.281241	-2.33168	0.0197175	0.145699	NA				ENSG00000168811	104.93	-1.87302	0.54287	-3.45022	0.00056013	0.008106	IL12A	104.93	-1.61342	0.546742	-2.95097	0.00316782	0.0187779	IL12A
ENSG00000235912	533.249	-0.839521	0.346097	-2.42568	0.0152797	0.0908368	NA	533.249	-1.02316	0.342598	-2.98648	0.0028221	0.037707	NA				ENSG00000168827	4409.97	-1.15613	0.358328	-3.22645	0.00125336	0.0152738	GFM1	4409.97	-0.893921	0.358469	-2.49372	0.0126413	0.0551476	GFM1
ENSG00000235919	68.1583	-0.784358	0.373092	-2.10232	0.0355256	0.163303	NA	68.1583	-1.21167	0.364125	-3.32763	0.000875881	0.0158755	NA				ENSG00000168904	1162.86	-0.785635	0.196472	-3.99872	6.36867e-05	0.00136447	LRRC28	1162.86	-0.948551	0.198034	-4.78984	1.66916e-06	3.53608e-05	LRRC28
ENSG00000236259	53.742	-1.07137	0.405207	-2.64399	0.00819344	0.0581602	NA	53.742	-0.923242	0.385567	-2.39451	0.0166428	0.131469	NA				ENSG00000168913	20.9358	-3.58136	0.890528	-4.02162	5.78004e-05	0.001254	ENHO	20.9358	-2.28145	0.813818	-2.80339	0.00505688	0.0271924	ENHO
ENSG00000236334	548.939	-1.08737	0.290911	-3.73781	0.000185628	0.00334204	PPIAL4G	548.939	-0.835424	0.287554	-2.90527	0.00366931	0.0459091	PPIAL4G				ENSG00000168924	2869.45	-0.601175	0.281452	-2.13598	0.0326813	0.166228	LETM1	2869.45	-0.92656	0.282182	-3.28355	0.00102507	0.00758977	LETM1
ENSG00000236349	446.558	-1.07399	0.388225	-2.76642	0.00566761	0.0445503	NA	446.558	-1.11679	0.385493	-2.89705	0.00376686	0.0469019	NA				ENSG00000168993	35.3597	-1.32931	0.591178	-2.24858	0.0245391	0.136603	CPLX1	35.3597	-1.52154	0.609832	-2.49502	0.0125951	0.0549897	CPLX1
ENSG00000236484	82.0832	-2.41703	0.718044	-3.36613	0.000762298	0.010032	NA	82.0832	-1.68513	0.680704	-2.47557	0.0133023	0.113452	NA				ENSG00000169045	18893.8	-0.779383	0.373154	-2.08863	0.0367408	0.179246	HNRNPH1	18893.8	-0.973288	0.373209	-2.60789	0.00911017	0.0428405	HNRNPH1
ENSG00000236499	9.44647	-1.99717	0.999756	-1.99766	0.0457533	0.192683	LINC00896	9.44647	-2.54713	0.985548	-2.58448	0.00975255	0.0915421	LINC00896				ENSG00000169174	552.884	-2.19037	0.968946	-2.26057	0.023786	0.133419	PCSK9	552.884	-4.25499	0.98054	-4.33943	1.4285e-05	0.000220945	PCSK9
ENSG00000236530	451.571	-1.85025	0.443932	-4.16787	3.07462e-05	0.00081484	NA	451.571	-1.38117	0.438754	-3.14793	0.00164429	0.0254416	NA				ENSG00000169375	2730.32	-0.604601	0.244798	-2.46979	0.0135192	0.0900604	SIN3A	2730.32	-0.684486	0.245445	-2.78876	0.00529108	0.0282031	SIN3A
ENSG00000236534	765.805	-0.668789	0.266107	-2.51323	0.011963	0.0766575	NA	765.805	-0.748321	0.264185	-2.83257	0.00461761	0.0539748	NA				ENSG00000169403	44.9787	-1.8456	0.677575	-2.72384	0.00645282	0.0532379	PTAFR	44.9787	-2.05908	0.692916	-2.97161	0.00296243	0.0177915	PTAFR
ENSG00000236624	125.803	-0.607402	0.271605	-2.23635	0.0253292	0.129951	NA	125.803	-0.870024	0.265442	-3.27764	0.0010468	0.0181197	NA				ENSG00000169418	30.6652	-2.50219	0.757377	-3.30376	0.000953968	0.0124354	NPR1	30.6652	-2.67659	0.826618	-3.238	0.00120371	0.0086382	NPR1
ENSG00000236695	11.5884	-1.6601	0.622853	-2.66531	0.00769164	0.0554656	NA	11.5884	-1.35542	0.551521	-2.4576	0.0139867	0.117539	NA				ENSG00000169436	13.5286	-1.78824	0.525147	-3.40522	0.000661097	0.00924532	COL22A1	13.5286	-1.65523	0.546405	-3.0293	0.00245118	0.0152563	COL22A1
ENSG00000236872	234.935	-0.927749	0.263515	-3.52067	0.000430458	0.00639665	NA	234.935	-0.903898	0.256999	-3.51713	0.000436244	0.00942747	NA				ENSG00000169439	8321.67	-1.30145	0.257097	-5.06208	4.14704e-07	1.73235e-05	SDC2	8321.67	-1.54429	0.257309	-6.00168	1.95286e-09	8.6698e-08	SDC2
ENSG00000236924	350.438	-1.77599	0.590383	-3.00821	0.00262795	0.025156	NA	350.438	-1.23838	0.586702	-2.11074	0.0347946	0.214802	NA				ENSG00000169562	197.728	-6.08732	0.912007	-6.67465	2.47831e-11	2.45677e-09	GJB1	197.728	-6.19189	0.995719	-6.21851	5.01888e-10	2.49053e-08	GJB1
ENSG00000237005	104.122	-1.17471	0.367474	-3.19671	0.00139005	0.0156248	NA	104.122	-1.08235	0.349331	-3.09835	0.001946	0.0284493	NA				ENSG00000169599	1553.83	-0.601116	0.213634	-2.81377	0.00489642	0.0432637	NFU1	1553.83	-0.779961	0.214714	-3.63256	0.000280622	0.00263969	NFU1
ENSG00000237008	249.605	-0.676428	0.242882	-2.785	0.00535272	0.0427892	NA	249.605	-0.606241	0.237679	-2.55067	0.0107518	0.0976538	NA				ENSG00000169635	754.021	-1.21433	0.420321	-2.88905	0.0038641	0.0361894	HIC2	754.021	-1.59604	0.42183	-3.78362	0.000154567	0.00161135	HIC2
ENSG00000237506	3268.15	-0.629109	0.299572	-2.10003	0.0357264	0.163894	RPSAP15	3268.15	-1.01018	0.29889	-3.37976	0.000725491	0.0138407	RPSAP15				ENSG00000169856	295.081	-3.9633	0.931683	-4.25392	2.10064e-05	0.000526672	ONECUT1	295.081	-3.48636	0.932872	-3.73723	0.000186056	0.00187715	ONECUT1
ENSG00000237520	7.54872	-2.08614	0.715183	-2.91693	0.00353498	0.0314957	NA	7.54872	-2.75107	0.710757	-3.87061	0.000108561	0.003176	NA				ENSG00000169862	3790.72	-2.31398	0.831284	-2.78362	0.00537554	0.0465944	CTNND2	3790.72	-2.68971	0.831688	-3.23403	0.00122055	0.00873183	CTNND2
ENSG00000237584	38.403	-0.988003	0.328433	-3.00824	0.0026277	0.025156	NA	38.403	-1.19667	0.310456	-3.85455	0.000115942	0.00334447	NA				ENSG00000170044	170.374	-3.13828	0.565633	-5.54827	2.88515e-08	1.56551e-06	ZPLD1	170.374	-3.40765	0.576861	-5.90723	3.47898e-09	1.45269e-07	ZPLD1
ENSG00000237649	2831.42	-1.66841	0.450602	-3.70263	0.000213378	0.00370412	KIFC1	2831.42	-1.08082	0.449815	-2.40281	0.0162698	0.130068	KIFC1				ENSG00000170085	648.519	-0.744728	0.228338	-3.26151	0.00110819	0.0138922	SIMC1	648.519	-1.11765	0.234561	-4.76485	1.88995e-06	3.916e-05	SIMC1
ENSG00000237742	55.3414	-1.57027	0.731592	-2.14637	0.0318435	0.152148	NA	55.3414	-1.29447	0.657746	-1.96804	0.0490633	0.266669	NA				ENSG00000170099	487.162	-3.46344	1.02018	-3.39494	0.000686438	0.00951196	SERPINA6	487.162	-3.40483	1.02251	-3.32986	0.000868889	0.00659479	SERPINA6
ENSG00000237819	23.7019	-2.48547	0.726088	-3.4231	0.000619114	0.00852049	LOC101927497	23.7019	-2.01362	0.653543	-3.08109	0.00206248	0.0296808	LOC101927497				ENSG00000170144	4942.22	-0.962796	0.299167	-3.21826	0.00128971	0.0155842	HNRNPA3	4942.22	-1.45403	0.299567	-4.85376	1.21139e-06	2.69338e-05	HNRNPA3
ENSG00000237882	489.277	-0.907333	0.265382	-3.41897	0.000628592	0.00862715	NA	489.277	-0.734046	0.261693	-2.80499	0.00503178	0.0575629	NA				ENSG00000170293	740.203	-1.58019	0.463774	-3.40725	0.00065621	0.00919056	CMTM8	740.203	-1.39143	0.46448	-2.99568	0.00273835	0.0166723	CMTM8
ENSG00000237976	11.5009	-1.22791	0.616926	-1.99037	0.0465503	0.195021	NA	11.5009	-1.31901	0.591008	-2.23179	0.0256287	0.174243	NA				ENSG00000170315	25012.5	-0.756852	0.227225	-3.33084	0.000865835	0.0115209	UBB	25012.5	-0.97483	0.227311	-4.28854	1.79855e-05	0.000270691	UBB
ENSG00000238005	72.4615	-1.59021	0.375016	-4.24039	2.23134e-05	0.000628798	LOC101927851	72.4615	-1.32064	0.354461	-3.72578	0.000194716	0.00505908	LOC101927851				ENSG00000170381	2688.08	-1.58412	0.615483	-2.57379	0.0100591	0.0730937	SEMA3E	2688.08	-2.18778	0.616179	-3.55056	0.000384412	0.0034011	SEMA3E
ENSG00000239219	24.3877	-2.04358	0.530262	-3.85391	0.000116246	0.0023046	LOC100128164	24.3877	-1.4072	0.442691	-3.17874	0.00147919	0.0234325	LOC100128164				ENSG00000170606	17093.6	-0.876582	0.236604	-3.70486	0.000211511	0.00371354	HSPA4	17093.6	-1.1748	0.236759	-4.96201	6.97665e-07	1.66033e-05	HSPA4
ENSG00000239227	90.4895	-2.08616	0.459993	-4.5352	5.75502e-06	0.000198171	NA	90.4895	-1.82297	0.441297	-4.13095	3.6127e-05	0.00131517	NA				ENSG00000170608	445.877	-2.32589	0.944735	-2.46195	0.0138182	0.0913839	FOXA3	445.877	-2.72759	0.946395	-2.88209	0.00395051	0.0223257	FOXA3
ENSG00000239269	1089.7	-0.621326	0.307053	-2.02351	0.0430204	0.18495	NA	1089.7	-1.04133	0.30528	-3.41104	0.000647146	0.0126552	NA				ENSG00000170727	858.706	-1.41667	0.571514	-2.4788	0.0131827	0.0883899	NA	858.706	-1.33381	0.572743	-2.3288	0.0198694	0.0775525	NA
ENSG00000240661	13.2264	-2.09614	0.683867	-3.06512	0.0021758	0.0218146	NA	13.2264	-1.21506	0.572125	-2.12376	0.0336902	0.210403	NA				ENSG00000170860	2704.19	-0.893504	0.322852	-2.76754	0.00564814	0.0482801	LSM3	2704.19	-1.4336	0.323477	-4.43186	9.34238e-06	0.000154813	LSM3
ENSG00000240875	538.128	-1.20065	0.303637	-3.95424	7.67785e-05	0.00165811	LINC00886	538.128	-0.757732	0.299941	-2.52627	0.0115282	0.102741	LINC00886				ENSG00000171208	460.617	-1.17871	0.536897	-2.19542	0.0281335	0.150074	NETO2	460.617	-1.89167	0.542116	-3.48942	0.000484062	0.00408989	NETO2
ENSG00000240929	75.8893	-1.89471	0.695142	-2.72565	0.00641759	0.048742	NA	75.8893	-2.1239	0.677665	-3.13414	0.00172357	0.0261233	NA				ENSG00000171241	2314.07	-0.990902	0.500436	-1.98008	0.0476948	0.211946	SHCBP1	2314.07	-1.88822	0.501728	-3.76344	0.000167589	0.00172371	SHCBP1
ENSG00000241163	11.8903	-2.25416	0.850513	-2.65036	0.00804061	0.057287	LINC00877	11.8903	-2.74793	0.830833	-3.30744	0.000941539	0.0166785	LINC00877				ENSG00000171243	122.098	-1.30351	0.461441	-2.82487	0.00473003	0.0421986	SOSTDC1	122.098	-2.84571	0.492507	-5.77801	7.55872e-09	2.91618e-07	SOSTDC1
ENSG00000241318	125.173	-1.13025	0.255331	-4.42659	9.5733e-06	0.000304846	NA	125.173	-1.14728	0.24034	-4.77357	1.80986e-06	0.000110277	NA				ENSG00000171320	1208.89	-1.36464	0.604453	-2.25764	0.0239681	0.134148	ESCO2	1208.89	-2.43899	0.605913	-4.02531	5.69008e-05	0.000702718	ESCO2
ENSG00000241472	65.6012	-1.404	0.394925	-3.55512	0.000377813	0.00574297	PTPRG-AS1	65.6012	-1.00773	0.385702	-2.61271	0.00898288	0.0867011	PTPRG-AS1				ENSG00000171428	437.13	-0.925681	0.34938	-2.6495	0.00806119	0.0622063	NAT1	437.13	-2.06248	0.353612	-5.83262	5.45638e-09	2.17556e-07	NAT1
ENSG00000241478	2022.05	-1.03423	0.424673	-2.43536	0.0148769	0.0890863	NA	2022.05	-0.93506	0.423945	-2.20562	0.027411	0.182367	NA				ENSG00000171530	3161.61	-0.858388	0.214582	-4.00028	6.32676e-05	0.00135662	TBCA	3161.61	-1.37067	0.216142	-6.34153	2.27492e-10	1.20999e-08	TBCA
ENSG00000241634	43.1478	-2.34544	0.670204	-3.4996	0.000465964	0.0068028	NA	43.1478	-1.43596	0.62805	-2.28638	0.0222321	0.158126	NA				ENSG00000171564	5438.15	-3.2763	1.3821	-2.37052	0.0177629	0.108853	FGB	5438.15	-3.84806	1.3822	-2.784	0.00536922	0.0285303	FGB
ENSG00000242602	333.725	-0.663447	0.269869	-2.45841	0.0139555	0.0853495	NA	333.725	-0.714913	0.265868	-2.68898	0.00716715	0.0742468	NA				ENSG00000171612	1165.9	-1.00187	0.338766	-2.95739	0.00310251	0.0305937	SLC25A33	1165.9	-1.04532	0.339959	-3.07483	0.0021062	0.0135176	SLC25A33
ENSG00000242622	353.778	-1.4625	0.366431	-3.9912	6.57397e-05	0.00147192	NA	353.778	-0.871657	0.360732	-2.41635	0.0156768	0.126703	NA				ENSG00000171720	2665.89	-0.61204	0.146443	-4.17936	2.92325e-05	0.000691863	HDAC3	2665.89	-0.880255	0.147807	-5.95544	2.59372e-09	1.11359e-07	HDAC3
ENSG00000243083	34.6732	-3.15859	1.00833	-3.13251	0.0017332	0.0184046	LINC00870	34.6732	-2.89591	0.9842	-2.9424	0.00325679	0.0419074	LINC00870				ENSG00000171759	1745.68	-3.81691	0.612188	-6.23487	4.52139e-10	3.59674e-08	PAH	1745.68	-4.71869	0.629363	-7.49756	6.50186e-14	6.40644e-12	PAH
ENSG00000244002	111.824	-0.773111	0.362889	-2.13043	0.033136	0.15602	NA	111.824	-0.973267	0.347125	-2.8038	0.0050505	0.057649	NA				ENSG00000171763	986.834	-0.799438	0.24777	-3.22653	0.00125301	0.0152738	SPATA5L1	986.834	-0.795712	0.249441	-3.18998	0.00142282	0.0098532	SPATA5L1
ENSG00000244196	292.139	-0.904051	0.252624	-3.57864	0.000345383	0.00534723	NA	292.139	-0.843086	0.246916	-3.41446	0.000639085	0.0125547	NA				ENSG00000171840	74.9137	-0.877516	0.38237	-2.29494	0.0217367	0.125558	NINJ2	74.9137	-1.09106	0.392203	-2.78187	0.0054046	0.0286461	NINJ2
ENSG00000244226	297.472	-0.743245	0.293543	-2.53198	0.0113421	0.0737213	NA	297.472	-1.11159	0.290588	-3.8253	0.000130611	0.00366706	NA				ENSG00000171960	1350.21	-0.833351	0.307359	-2.71133	0.00670135	0.0545549	PPIH	1350.21	-1.02567	0.308681	-3.32275	0.000891351	0.00673728	PPIH
ENSG00000244300	384.539	-1.90209	0.523077	-3.63635	0.000276532	0.00450922	NA	384.539	-1.22927	0.51963	-2.36567	0.0179975	0.138551	NA				ENSG00000172009	1457.75	-0.907521	0.411028	-2.20793	0.0272494	0.146896	THOP1	1457.75	-1.436	0.412242	-3.48339	0.000495098	0.00416771	THOP1
ENSG00000244722	161.598	-0.848859	0.357204	-2.3764	0.0174824	0.0996685	NA	161.598	-1.12736	0.346345	-3.25501	0.00113387	0.0192345	NA				ENSG00000172062	1871.4	-0.945987	0.331164	-2.85655	0.00428272	0.0391151	SMN1	1871.4	-1.39692	0.332482	-4.2015	2.65156e-05	0.000376071	SMN1
ENSG00000245857	17.9655	-4.65294	1.09088	-4.26531	1.99622e-05	0.0005689	GS1-24F4.2	17.9655	-3.34057	0.946112	-3.53084	0.000414238	0.00904794	GS1-24F4.2				ENSG00000172116	31.1065	-6.27605	0.783365	-8.01166	1.13168e-15	2.20968e-13	CD8B	31.1065	-5.38527	0.734797	-7.32892	2.32021e-13	2.13991e-11	CD8B
ENSG00000247595	123.242	-1.18245	0.345332	-3.42409	0.000616854	0.00849419	SPTY2D1-AS1	123.242	-1.10984	0.332269	-3.34018	0.000837256	0.0154691	SPTY2D1-AS1				ENSG00000172172	2949.3	-0.839083	0.344127	-2.43829	0.0147569	0.0958771	MRPL13	2949.3	-1.52165	0.344886	-4.41203	1.02404e-05	0.000166769	MRPL13
ENSG00000248479	19.3459	-2.90952	0.98606	-2.95065	0.00317108	0.0290198	NA	19.3459	-1.86837	0.90032	-2.07523	0.0379657	0.226931	NA				ENSG00000172175	2989.39	-1.125	0.380426	-2.95722	0.00310428	0.0305964	MALT1	2989.39	-1.60951	0.381048	-4.2239	2.40107e-05	0.000346889	MALT1
ENSG00000248648	232.242	-0.815478	0.253611	-3.21546	0.00130234	0.0149347	NA	232.242	-0.616253	0.245868	-2.50644	0.0121954	0.106628	NA				ENSG00000172197	1081.36	-1.1646	0.257251	-4.52711	5.97953e-06	0.000180676	MBOAT1	1081.36	-1.51533	0.263836	-5.74345	9.2766e-09	3.52923e-07	MBOAT1
ENSG00000248740	568.823	-2.56609	0.826326	-3.10543	0.00190006	0.0197234	LOC101929448	568.823	-2.03954	0.785411	-2.59678	0.00941014	0.0893515	LOC101929448				ENSG00000172345	134.424	-1.13938	0.36874	-3.08993	0.00200203	0.0217906	STARD5	134.424	-1.19324	0.387376	-3.08032	0.00206776	0.0133177	STARD5
ENSG00000249092	23.1527	-1.39271	0.482886	-2.88414	0.00392487	0.0338929	NA	23.1527	-1.31584	0.449117	-2.92985	0.00339124	0.0430147	NA				ENSG00000172461	143.627	-3.79318	0.508025	-7.46652	8.23453e-14	1.21975e-11	FUT9	143.627	-2.25948	0.497643	-4.54037	5.61569e-06	0.000100331	FUT9
ENSG00000249356	354.113	-0.827948	0.318112	-2.6027	0.00924942	0.0636822	NA	354.113	-0.709285	0.315522	-2.24797	0.024578	0.169514	NA				ENSG00000172590	1784.8	-0.858054	0.303827	-2.82415	0.00474059	0.0422741	MRPL52	1784.8	-0.923633	0.304503	-3.03325	0.00241937	0.015124	MRPL52
ENSG00000249626	74.4163	-1.81713	0.308071	-5.89842	3.67009e-09	3.3684e-07	NA	74.4163	-1.63655	0.285886	-5.72448	1.03748e-08	1.26133e-06	NA				ENSG00000172673	10.6203	-1.77803	0.564802	-3.14807	0.00164353	0.0188185	THEMIS	10.6203	-1.13106	0.562648	-2.01025	0.0444049	0.142312	THEMIS
ENSG00000249693	110.483	-3.13869	0.346366	-9.06178	1.28337e-19	1.06797e-16	THEGL	110.483	-2.14382	0.306581	-6.99267	2.69697e-12	7.39487e-10	THEGL				ENSG00000172716	1613.23	-4.07222	1.38846	-2.9329	0.00335815	0.0324899	SLFN11	1613.23	-4.25834	1.39825	-3.04547	0.00232317	0.0146097	SLFN11
ENSG00000249768	8.57855	-1.80036	0.674682	-2.66846	0.00762003	0.0551083	NA	8.57855	-1.30946	0.587142	-2.23022	0.0257326	0.174765	NA				ENSG00000172733	161.693	-3.53048	0.555486	-6.35566	2.0753e-10	1.77115e-08	PURG	161.693	-2.29167	0.551215	-4.15749	3.21757e-05	0.000441119	PURG
ENSG00000249837	8.35315	-1.96302	0.875671	-2.24173	0.0249788	0.128762	NA	8.35315	-1.6599	0.812431	-2.04313	0.0410401	0.237914	NA				ENSG00000172771	25.7863	-1.09682	0.555086	-1.97595	0.0481605	0.213133	EFCAB12	25.7863	-1.7908	0.587748	-3.04688	0.0023123	0.0145607	EFCAB12
ENSG00000249992	72.0917	-2.89522	1.07955	-2.68189	0.00732081	0.0535024	TMEM158	72.0917	-3.29978	1.05168	-3.13763	0.00170321	0.0260037	TMEM158				ENSG00000172782	15.9252	-2.79583	1.26298	-2.21367	0.0268513	0.145453	FADS6	15.9252	-2.87319	1.30789	-2.19682	0.0280334	0.101238	FADS6
ENSG00000250045	54.1447	-0.679724	0.342556	-1.98427	0.0472254	0.196891	NA	54.1447	-1.12588	0.335611	-3.35472	0.000794447	0.0148809	NA				ENSG00000172795	6266.44	-1.34807	0.311976	-4.32106	1.55283e-05	0.000409305	DCP2	6266.44	-1.35819	0.312184	-4.35061	1.35759e-05	0.000211651	DCP2
ENSG00000250118	61.489	-1.07802	0.337906	-3.1903	0.00142124	0.0159109	NA	61.489	-1.10157	0.310723	-3.54517	0.000392354	0.00871771	NA				ENSG00000172955	87.4671	-2.94529	0.979728	-3.00624	0.00264502	0.0270964	ADH6	87.4671	-2.96798	0.994338	-2.98488	0.00283688	0.017173	ADH6
ENSG00000250384	81.1939	-1.66254	0.599855	-2.77157	0.00557862	0.0440729	NA	81.1939	-1.16625	0.576223	-2.02396	0.0429742	0.244942	NA				ENSG00000173085	762.295	-0.863336	0.384238	-2.24688	0.0246479	0.136942	COQ2	762.295	-1.32908	0.387438	-3.43044	0.000602603	0.00491558	COQ2
ENSG00000250387	146.594	-5.49272	0.673846	-8.15129	3.60062e-16	1.38292e-13	LOC102724392	146.594	-2.33238	0.631806	-3.6916	0.000222844	0.00564202	LOC102724392				ENSG00000173114	771.478	-1.6539	0.818478	-2.0207	0.0433108	0.199048	LRRN3	771.478	-2.61952	0.819033	-3.1983	0.00138238	0.00963519	LRRN3
ENSG00000250471	652.509	-0.623039	0.256971	-2.42455	0.0153274	0.0909841	NA	652.509	-0.780131	0.255144	-3.05761	0.00223108	0.0314745	NA				ENSG00000173141	912.523	-0.671189	0.239837	-2.79853	0.00513365	0.0449744	MRPL57	912.523	-1.02542	0.24178	-4.24112	2.22411e-05	0.000324859	MRPL57
ENSG00000250526	2375.24	-0.652694	0.294756	-2.21435	0.0268044	0.135241	NA	2375.24	-0.862843	0.29438	-2.93105	0.00337815	0.0429332	NA				ENSG00000173145	4332.44	-1.09537	0.450483	-2.43156	0.0150341	0.0971394	NOC3L	4332.44	-1.34245	0.450731	-2.97839	0.00289765	0.0174752	NOC3L
ENSG00000250686	10.9749	-2.74822	0.724595	-3.79276	0.000148982	0.00281495	NA	10.9749	-1.59613	0.67369	-2.36924	0.0178247	0.137737	NA				ENSG00000173207	2544.38	-0.722532	0.302836	-2.38588	0.0170382	0.10592	CKS1B	2544.38	-1.6226	0.30421	-5.33382	9.61673e-08	2.86951e-06	CKS1B
ENSG00000250742	198.427	-3.6654	1.09397	-3.35056	0.000806473	0.0104699	LOC400043	198.427	-5.52734	1.12712	-4.90397	9.39167e-07	6.2548e-05	LOC400043				ENSG00000173208	61.4561	-3.34994	0.948655	-3.53125	0.000413595	0.00634523	ABCD2	61.4561	-4.37099	0.989456	-4.41757	9.9819e-06	0.000163141	ABCD2
ENSG00000250835	31.518	-1.87956	0.521499	-3.60415	0.000313181	0.00495473	NA	31.518	-1.28035	0.476829	-2.68513	0.00725016	0.0747462	NA				ENSG00000173530	2156.4	-1.0933	0.297826	-3.67094	0.000241662	0.00416071	TNFRSF10D	2156.4	-1.22062	0.298984	-4.08257	4.45401e-05	0.000571717	TNFRSF10D
ENSG00000250848	217.738	-1.79771	0.283528	-6.34051	2.29011e-10	2.83033e-08	NA	217.738	-1.70315	0.27487	-6.1962	5.78436e-10	9.55679e-08	NA				ENSG00000173599	1309.35	-1.53902	0.426664	-3.60711	0.000309624	0.00505399	PC	1309.35	-2.51919	0.428277	-5.88215	4.04962e-09	1.66059e-07	PC
ENSG00000251164	344.753	-2.54122	0.366308	-6.93739	3.99407e-12	7.17353e-10	HULC	344.753	-2.52178	0.363198	-6.94327	3.83122e-12	9.97434e-10	HULC				ENSG00000173692	12900.8	-0.609151	0.304265	-2.00204	0.0452806	0.204712	PSMD1	12900.8	-1.47652	0.304503	-4.84894	1.24122e-06	2.74585e-05	PSMD1
ENSG00000251234	174.67	-0.982522	0.310281	-3.16655	0.00154257	0.0168683	NA	174.67	-0.96652	0.303373	-3.18592	0.00144295	0.0229815	NA				ENSG00000173762	45.7805	-3.28342	0.910464	-3.60631	0.00031058	0.0050645	CD7	45.7805	-3.3218	0.931587	-3.56574	0.000362829	0.00325004	CD7
ENSG00000251495	1496.9	-0.97778	0.257251	-3.80089	0.00014418	0.00275398	NA	1496.9	-0.8244	0.255999	-3.22033	0.00128045	0.020914	NA				ENSG00000173876	64.6602	-1.29894	0.42507	-3.05583	0.00224438	0.0237742	NA	64.6602	-1.73783	0.460327	-3.77519	0.000159883	0.00165702	NA
ENSG00000253661	72.7935	-1.55096	0.52707	-2.94261	0.00325455	0.0295979	ZFHX4-AS1	72.7935	-3.35713	0.546318	-6.14501	7.99561e-10	1.28799e-07	ZFHX4-AS1				ENSG00000173890	513.202	-2.70431	0.339588	-7.96351	1.67229e-15	3.12331e-13	GPR160	513.202	-2.92005	0.352683	-8.27952	1.23676e-16	1.85122e-14	GPR160
ENSG00000253668	17.2683	-1.72724	0.658747	-2.62202	0.00874115	0.0610584	NA	17.2683	-1.2857	0.623303	-2.06272	0.0391397	0.231373	NA				ENSG00000173905	3291.85	-2.28967	0.468778	-4.88434	1.03773e-06	3.85397e-05	GOLIM4	3291.85	-2.05004	0.469242	-4.36883	1.24912e-05	0.00019778	GOLIM4
ENSG00000253683	329.105	-1.17187	0.330075	-3.55032	0.00038477	0.00582875	NA	329.105	-1.26249	0.32283	-3.91069	9.20319e-05	0.00278735	NA				ENSG00000173930	202.025	-2.88461	0.80396	-3.588	0.000333224	0.00536447	SLCO4C1	202.025	-3.5299	0.812432	-4.34485	1.39369e-05	0.000216172	SLCO4C1
ENSG00000253793	75.8862	-1.04328	0.359589	-2.90132	0.00371598	0.0326768	NA	75.8862	-1.1696	0.346666	-3.37384	0.000741271	0.0141	NA				ENSG00000174032	1144.52	-0.875892	0.363034	-2.4127	0.0158349	0.100574	SLC25A30	1144.52	-1.38638	0.364179	-3.80685	0.000140746	0.00149431	SLC25A30
ENSG00000254455	37.7001	-0.856337	0.42698	-2.00557	0.0449024	0.190207	NA	37.7001	-0.980278	0.399562	-2.45338	0.0141521	0.118541	NA				ENSG00000174173	1318.03	-1.00424	0.390722	-2.5702	0.0101639	0.0737096	TRMT10C	1318.03	-0.924484	0.391223	-2.36306	0.0181246	0.0723693	TRMT10C
ENSG00000254726	940.242	-1.16523	0.458379	-2.54207	0.0110198	0.0723209	MEX3A	940.242	-1.28345	0.457951	-2.80259	0.00506935	0.0577364	MEX3A				ENSG00000174236	26.3489	-1.71833	0.659625	-2.60501	0.0091871	0.0683767	REP15	26.3489	-2.31163	0.684251	-3.37833	0.000729276	0.00572034	REP15
ENSG00000254777	12.9885	-1.45362	0.666796	-2.18001	0.0292568	0.143506	NA	12.9885	-1.28449	0.630475	-2.03733	0.0416169	0.239748	NA				ENSG00000174358	276.382	-6.48346	0.763863	-8.48773	2.10712e-17	5.37713e-15	SLC6A19	276.382	-9.4152	1.10857	-8.49309	2.01214e-17	3.38138e-15	SLC6A19
ENSG00000255014	241.128	-1.1125	0.421556	-2.63902	0.00831463	0.0588138	NA	241.128	-0.955027	0.417811	-2.28579	0.0222667	0.158274	NA				ENSG00000174485	4415.82	-1.14814	0.411564	-2.78971	0.00527556	0.0459832	DENND4A	4415.82	-1.48145	0.411814	-3.59738	0.000321439	0.00294772	DENND4A
ENSG00000255059	412.713	-1.19471	0.304952	-3.91771	8.93955e-05	0.0018629	NA	412.713	-0.891093	0.300401	-2.96634	0.00301364	0.0395084	NA				ENSG00000174529	116.761	-0.817033	0.285041	-2.86637	0.00415212	0.0382339	TMEM81	116.761	-1.2623	0.302789	-4.16891	3.06059e-05	0.000424478	TMEM81
ENSG00000255090	499.296	-3.3911	0.843919	-4.01827	5.86266e-05	0.00134647	NA	499.296	-1.89967	0.816713	-2.326	0.0200188	0.146873	NA				ENSG00000174547	3439.11	-0.887854	0.254182	-3.49298	0.00047766	0.00713693	MRPL11	3439.11	-1.86939	0.255216	-7.32474	2.39362e-13	2.19174e-11	MRPL11
ENSG00000255094	96.4115	-2.47745	0.685263	-3.61532	0.000299973	0.00481287	NA	96.4115	-1.33665	0.662656	-2.01711	0.0436841	0.247186	NA				ENSG00000174669	759.32	-1.05033	0.495878	-2.11811	0.0341655	0.1714	SLC29A2	759.32	-2.07269	0.498463	-4.15817	3.20801e-05	0.000440363	SLC29A2
ENSG00000255236	52.1151	-1.72553	0.584493	-2.95219	0.00315526	0.0289351	NA	52.1151	-1.47332	0.565643	-2.60469	0.00919582	0.0878803	NA				ENSG00000174684	1780.73	-1.35945	0.309895	-4.3868	1.15029e-05	0.000317767	B4GAT1	1780.73	-2.61831	0.312263	-8.38495	5.07472e-17	8.08179e-15	B4GAT1
ENSG00000255240	106.868	-2.43756	0.659821	-3.69427	0.000220518	0.00378888	LOC283194	106.868	-2.11697	0.648348	-3.26518	0.00109393	0.0187122	LOC283194				ENSG00000174744	3232.12	-0.801317	0.317115	-2.5269	0.0115076	0.0803828	BRMS1	3232.12	-2.04997	0.317908	-6.44832	1.13095e-10	6.50817e-09	BRMS1
ENSG00000255248	840.758	-2.19991	0.942654	-2.33374	0.0196091	0.108151	NA	840.758	-2.12437	0.903995	-2.34998	0.0187746	0.142257	NA				ENSG00000174804	919.07	-1.07748	0.278161	-3.87358	0.000107249	0.00211496	FZD4	919.07	-2.32168	0.282117	-8.22952	1.87971e-16	2.68171e-14	FZD4
ENSG00000255291	106.01	-1.04206	0.445063	-2.34137	0.0192132	0.106662	NA	106.01	-1.34335	0.437891	-3.06778	0.00215655	0.0307258	NA				ENSG00000174827	756.511	-3.69382	0.844702	-4.37292	1.22593e-05	0.000334008	PDZK1	756.511	-4.04673	0.852858	-4.7449	2.08609e-06	4.25482e-05	PDZK1
ENSG00000255308	26.7138	-2.88194	0.524111	-5.49872	3.82561e-08	2.60557e-06	NA	26.7138	-1.1639	0.375144	-3.10253	0.00191874	0.0281947	NA				ENSG00000174842	1287.32	-0.679994	0.296902	-2.2903	0.0220039	0.126506	GLMN	1287.32	-0.74977	0.297995	-2.51605	0.0118679	0.0525435	GLMN
ENSG00000255854	177.694	-0.840943	0.298864	-2.81379	0.00489605	0.0399777	NA	177.694	-0.720968	0.290722	-2.47992	0.0131412	0.112414	NA				ENSG00000174992	13.9394	-4.29175	1.15608	-3.71233	0.000205359	0.00363525	ZG16	13.9394	-5.3421	1.28025	-4.1727	3.01006e-05	0.000418323	ZG16
ENSG00000255963	177.87	-0.845866	0.298749	-2.83136	0.00463506	0.0384275	NA	177.87	-0.725888	0.290604	-2.49786	0.0124945	0.108501	NA				ENSG00000175130	2450.59	-0.751175	0.30445	-2.46732	0.013613	0.0905684	MARCKSL1	2450.59	-0.894412	0.304965	-2.93284	0.00335878	0.0196003	MARCKSL1
ENSG00000256030	56.2935	-1.04482	0.325816	-3.20679	0.00134226	0.0152797	NA	56.2935	-1.01504	0.310248	-3.27169	0.00106906	0.0183938	NA				ENSG00000175183	1019.16	-0.718666	0.334897	-2.14593	0.0318784	0.163088	CSRP2	1019.16	-2.41301	0.34033	-7.09022	1.33903e-12	1.08839e-10	CSRP2
ENSG00000256103	386.114	-0.61837	0.301248	-2.05269	0.0401024	0.176283	NA	386.114	-0.594891	0.295739	-2.01154	0.0442684	0.249351	NA				ENSG00000175274	69.684	-2.59098	1.07611	-2.40773	0.016052	0.101528	TP53I11	69.684	-3.19808	1.10855	-2.88493	0.00391505	0.0221566	TP53I11
ENSG00000256162	112.651	-3.42128	0.877865	-3.89727	9.7283e-05	0.00199071	SMLR1	112.651	-1.82282	0.857674	-2.12531	0.0335607	0.209746	SMLR1				ENSG00000175311	552.803	-1.82368	0.732858	-2.48845	0.0128303	0.086681	ANKS4B	552.803	-2.99478	0.735611	-4.07114	4.67831e-05	0.000595484	ANKS4B
ENSG00000256185	57.2565	-1.40637	0.535899	-2.62432	0.00868212	0.0607821	NA	57.2565	-1.1169	0.515245	-2.16771	0.0301808	0.195644	NA				ENSG00000175322	886.993	-0.846037	0.337885	-2.50392	0.0122826	0.0841501	ZNF519	886.993	-1.0634	0.339001	-3.13688	0.00170757	0.0114222	ZNF519
ENSG00000256356	2652.83	-1.04866	0.44315	-2.36637	0.0179634	0.101564	NA	2652.83	-0.92742	0.442577	-2.0955	0.0361265	0.219968	NA				ENSG00000175329	192.751	-9.92768	0.934827	-10.6198	2.41043e-26	1.55316e-23	ISX	192.751	-10.3696	1.0523	-9.85428	6.56884e-23	2.2214e-20	ISX
ENSG00000256374	147.722	-0.794338	0.288169	-2.7565	0.00584241	0.0456369	PPIAL4D	147.722	-0.688293	0.278343	-2.47283	0.0134049	0.114026	PPIAL4D				ENSG00000175606	971.337	-0.791128	0.397337	-1.99107	0.0464727	0.208202	TMEM70	971.337	-1.57991	0.400405	-3.94578	7.95402e-05	0.000929904	TMEM70
ENSG00000256673	71.6558	-2.35843	0.715739	-3.2951	0.000983862	0.0121775	NA	71.6558	-1.64645	0.686542	-2.39817	0.0164771	0.130775	NA				ENSG00000175643	490.846	-0.784732	0.377472	-2.07892	0.0376251	0.182259	RMI2	490.846	-1.52476	0.38947	-3.91495	9.04219e-05	0.00103232	RMI2
ENSG00000256968	885.157	-1.45323	0.331397	-4.38517	1.15895e-05	0.000358973	NA	885.157	-1.62723	0.329741	-4.93486	8.02086e-07	5.49813e-05	NA				ENSG00000175792	3735.17	-1.04575	0.314334	-3.32686	0.000878292	0.0116709	RUVBL1	3735.17	-0.958449	0.314588	-3.04668	0.00231384	0.0145637	RUVBL1
ENSG00000257043	597.89	-0.885037	0.294079	-3.00952	0.00261661	0.0250895	NA	597.89	-0.634912	0.291196	-2.18036	0.0292306	0.191435	NA				ENSG00000175832	763.432	-2.41929	0.575857	-4.2012	2.65507e-05	0.000638356	ETV4	763.432	-1.6878	0.575653	-2.93197	0.00336818	0.0196467	ETV4
ENSG00000257331	284.04	-1.47402	0.408106	-3.61185	0.000304022	0.00485467	NA	284.04	-1.18906	0.396391	-2.99971	0.00270233	0.0364277	NA				ENSG00000175899	4363.87	-4.01689	1.39234	-2.88499	0.00391425	0.0365132	A2M	4363.87	-5.49363	1.3945	-3.93949	8.16554e-05	0.00095098	A2M
ENSG00000257635	95.6846	-1.44655	0.446323	-3.24104	0.00119094	0.013952	NA	95.6846	-1.43479	0.431537	-3.32484	0.000884696	0.0159791	NA				ENSG00000176049	64.4486	-1.00163	0.423511	-2.36507	0.0180267	0.109969	JAKMIP2	64.4486	-0.950746	0.427761	-2.22261	0.0262423	0.096235	JAKMIP2
ENSG00000257720	53.6218	-0.860687	0.424929	-2.02549	0.0428175	0.184364	NA	53.6218	-1.02708	0.411351	-2.49683	0.0125308	0.108707	NA				ENSG00000176092	162.661	-3.02257	0.561706	-5.38106	7.40487e-08	3.76436e-06	AIM1L	162.661	-4.99954	0.618965	-8.07725	6.62425e-16	8.89468e-14	AIM1L
ENSG00000257847	97.6542	-1.94018	0.4265	-4.54908	5.38802e-06	0.000186822	NA	97.6542	-1.29463	0.405208	-3.19499	0.00139836	0.0224696	NA				ENSG00000176153	252.816	-5.56421	0.916699	-6.06983	1.28045e-09	9.3491e-08	GPX2	252.816	-8.32976	0.990799	-8.40711	4.20229e-17	6.81119e-15	GPX2
ENSG00000258016	270.159	-1.18757	0.314086	-3.78103	0.000156181	0.00292722	NA	270.159	-1.07114	0.304682	-3.51561	0.000438743	0.00945453	NA				ENSG00000176208	1541.45	-1.23326	0.457409	-2.69619	0.0070138	0.0564389	ATAD5	1541.45	-2.06767	0.45957	-4.49914	6.82289e-06	0.000117988	ATAD5
ENSG00000258101	75.3294	-1.10226	0.434335	-2.53781	0.0111548	0.0729389	NA	75.3294	-0.997701	0.416062	-2.39796	0.0164866	0.130775	NA				ENSG00000176225	2230.12	-1.07363	0.442609	-2.42568	0.0152798	0.0981854	RTTN	2230.12	-1.10008	0.443249	-2.48185	0.0130703	0.0566398	RTTN
ENSG00000258153	714.543	-1.54339	0.361503	-4.26937	1.9603e-05	0.000559942	NA	714.543	-1.08257	0.358999	-3.01553	0.00256533	0.0349466	NA				ENSG00000176273	1016.86	-0.754288	0.215535	-3.4996	0.000465952	0.00699036	SLC35G1	1016.86	-1.29672	0.218815	-5.92608	3.10248e-09	1.30342e-07	SLC35G1
ENSG00000258262	57.03	-1.22835	0.404673	-3.03542	0.002402	0.0234977	NA	57.03	-1.34743	0.387548	-3.4768	0.000507442	0.010522	NA				ENSG00000176371	748.146	-1.245	0.283991	-4.38393	1.16558e-05	0.000321646	ZSCAN2	748.146	-0.996326	0.284991	-3.496	0.000472294	0.00402273	ZSCAN2
ENSG00000258477	1303.34	-1.03264	0.283348	-3.64444	0.000267979	0.0043956	NA	1303.34	-0.798247	0.281931	-2.83136	0.00463505	0.0541295	NA				ENSG00000176386	497.782	-0.673581	0.264599	-2.54566	0.010907	0.0775097	CDC26	497.782	-0.724326	0.267451	-2.70825	0.00676383	0.0340698	CDC26
ENSG00000258645	1070.18	-1.48846	0.371127	-4.01064	6.05539e-05	0.00137931	NA	1070.18	-1.05349	0.369546	-2.85077	0.00436136	0.0518973	NA				ENSG00000176387	74.4551	-3.76187	0.820468	-4.58503	4.53923e-06	0.000141468	HSD11B2	74.4551	-2.49719	0.755738	-3.30431	0.000952113	0.00716098	HSD11B2
ENSG00000258648	71.9885	-1.96179	0.606898	-3.23248	0.00122721	0.0142697	NA	71.9885	-1.48544	0.581386	-2.55499	0.010619	0.0967119	NA				ENSG00000176422	315.554	-1.12039	0.34399	-3.25704	0.00112579	0.014053	SPRYD4	315.554	-1.42826	0.35269	-4.04961	5.13024e-05	0.000643735	SPRYD4
ENSG00000259010	204.982	-0.766204	0.310303	-2.46921	0.0135412	0.0832858	NA	204.982	-0.686561	0.305078	-2.25045	0.0244207	0.168892	NA				ENSG00000176476	489.318	-0.8459	0.201757	-4.19267	2.75685e-05	0.000659782	SGF29	489.318	-0.735259	0.20417	-3.6012	0.000316749	0.0029098	SGF29
ENSG00000259032	564.543	-0.811832	0.241544	-3.36101	0.000776593	0.0101772	NA	564.543	-1.01854	0.239004	-4.26161	2.02963e-05	0.000821849	NA				ENSG00000176542	1190.57	-1.53369	0.379996	-4.03607	5.43536e-05	0.00119024	USF3	1190.57	-1.39452	0.380567	-3.66433	0.00024799	0.00237682	USF3
ENSG00000259086	171.896	-1.01818	0.236572	-4.30388	1.67836e-05	0.000492365	NA	171.896	-1.12946	0.224464	-5.0318	4.85896e-07	3.55781e-05	NA				ENSG00000176566	175.804	-3.53003	0.919097	-3.84076	0.000122653	0.00237345	DCAF4L2	175.804	-4.19701	0.926645	-4.52925	5.91925e-06	0.000104674	DCAF4L2
ENSG00000259100	72.5267	-0.830765	0.327087	-2.53989	0.0110888	0.072621	NA	72.5267	-0.756383	0.311894	-2.42512	0.0153032	0.124502	NA				ENSG00000176623	2380.24	-0.643001	0.305801	-2.10267	0.0354942	0.175563	RMDN1	2380.24	-1.04921	0.306649	-3.42155	0.000622656	0.00503567	RMDN1
ENSG00000259230	27.3451	-3.15527	1.23703	-2.55068	0.0107514	0.0711204	LOC105370681	27.3451	-2.70442	1.19113	-2.27047	0.023179	0.162769	LOC105370681				ENSG00000176658	1825.1	-4.30317	0.525206	-8.1933	2.54161e-16	5.41384e-14	MYO1D	1825.1	-4.35855	0.531179	-8.20541	2.29806e-16	3.21166e-14	MYO1D
ENSG00000259340	221.26	-2.28278	0.467603	-4.88188	1.05079e-06	4.65124e-05	NA	221.26	-1.3912	0.44678	-3.11383	0.00184677	0.0274819	NA				ENSG00000176700	412.462	-0.781992	0.259024	-3.019	0.00253611	0.0262618	NA	412.462	-0.914809	0.263345	-3.4738	0.000513135	0.00429054	NA
ENSG00000259401	260.197	-0.882248	0.369674	-2.38656	0.017007	0.097909	NA	260.197	-0.91496	0.360215	-2.54004	0.011084	0.0997381	NA				ENSG00000176731	1726.36	-0.846677	0.279657	-3.02756	0.00246537	0.0256841	C8orf59	1726.36	-1.32283	0.281363	-4.70151	2.58251e-06	5.11867e-05	C8orf59
ENSG00000259417	197.174	-3.21969	0.915013	-3.51873	0.000433611	0.00642683	LINC01314	197.174	-4.35025	0.936074	-4.64733	3.36253e-06	0.000186378	LINC01314				ENSG00000176920	12.6024	-3.2058	0.914819	-3.5043	0.00045781	0.00690145	FUT2	12.6024	-2.36906	0.886665	-2.67188	0.00754279	0.0369676	FUT2
ENSG00000259471	26.0517	-1.54607	0.521062	-2.96714	0.00300579	0.0278751	LINC01169	26.0517	-2.11797	0.51244	-4.13311	3.57892e-05	0.00130656	LINC01169				ENSG00000176974	1643.09	-0.9561	0.364766	-2.62113	0.00876385	0.0660273	SHMT1	1643.09	-1.60352	0.366754	-4.37221	1.22996e-05	0.000195537	SHMT1
ENSG00000259648	8.70355	-1.38437	0.701826	-1.97252	0.0485501	0.200339	NA	8.70355	-1.57257	0.661434	-2.37751	0.0174298	0.135607	NA				ENSG00000177034	1415.7	-0.952774	0.350767	-2.71626	0.00660246	0.0540399	MTX3	1415.7	-0.76565	0.351556	-2.17789	0.0294141	0.10502	MTX3
ENSG00000259699	110.44	-1.09508	0.441121	-2.4825	0.0130463	0.0813645	NA	110.44	-1.43398	0.434805	-3.29799	0.000973783	0.0171057	NA				ENSG00000177084	2222.77	-1.1294	0.44133	-2.55908	0.010495	0.0752846	POLE	2222.77	-1.3657	0.442114	-3.08903	0.00200814	0.0130281	POLE
ENSG00000259749	90.8267	-2.24802	0.590753	-3.80535	0.000141606	0.00271938	NA	90.8267	-1.51243	0.573184	-2.63865	0.0083238	0.0821354	NA				ENSG00000177103	204.871	-4.41977	1.03603	-4.26606	1.98956e-05	0.000503229	DSCAML1	204.871	-4.41229	1.04704	-4.21406	2.5082e-05	0.000359521	DSCAML1
ENSG00000259826	31.0587	-1.5665	0.413579	-3.78767	0.000152067	0.00286518	NA	31.0587	-1.19302	0.370993	-3.21575	0.00130103	0.0211562	NA				ENSG00000177383	844.883	-0.73449	0.351162	-2.09159	0.0364748	0.178591	MAGEF1	844.883	-0.694555	0.352457	-1.97061	0.0487688	0.152776	MAGEF1
ENSG00000259844	68.7697	-0.748371	0.339747	-2.20273	0.0276136	0.138068	NA	68.7697	-0.836446	0.324617	-2.57672	0.00997436	0.0928418	NA				ENSG00000177459	341.576	-3.40612	0.750288	-4.53975	5.63216e-06	0.000171193	ERICH5	341.576	-2.617	0.748112	-3.49814	0.00046851	0.00400044	ERICH5
ENSG00000259865	114.385	-1.30803	0.448046	-2.91942	0.0035068	0.0313116	NA	114.385	-1.21633	0.437948	-2.77735	0.00548046	0.0613253	NA				ENSG00000177602	709.735	-1.61411	0.453229	-3.56136	0.000368944	0.00578768	GSG2	709.735	-2.09415	0.456269	-4.58972	4.43845e-06	8.1926e-05	GSG2
ENSG00000259964	2432.89	-1.07157	0.478204	-2.24082	0.0250378	0.128933	NA	2432.89	-1.2326	0.477856	-2.57945	0.00989584	0.0924114	NA				ENSG00000177614	145.665	-1.7712	0.881697	-2.00886	0.0445524	0.202521	PGBD5	145.665	-2.1032	0.902466	-2.33051	0.0197793	0.0772777	PGBD5
ENSG00000260229	399.404	-1.17144	0.270746	-4.3267	1.51362e-05	0.000452005	NA	399.404	-0.937435	0.265984	-3.5244	0.000424437	0.0092123	NA				ENSG00000177733	3059.75	-0.779107	0.217979	-3.57423	0.000351256	0.00557812	HNRNPA0	3059.75	-0.983956	0.218635	-4.50044	6.78118e-06	0.000117489	HNRNPA0
ENSG00000260230	51.1604	-3.77741	0.598589	-6.31052	2.78092e-10	3.37018e-08	FRRS1L	51.1604	-2.54036	0.541271	-4.69332	2.68802e-06	0.000152939	FRRS1L				ENSG00000177770	69.2448	-0.65434	0.306775	-2.13296	0.0329276	0.167128	NA	69.2448	-1.42353	0.348353	-4.08647	4.3798e-05	0.000564838	NA
ENSG00000260266	205.076	-1.11485	0.32667	-3.41275	0.000643097	0.00878759	LOC729739	205.076	-0.887872	0.318844	-2.78466	0.00535837	0.0602822	LOC729739				ENSG00000177889	4499.88	-0.863178	0.328338	-2.62893	0.0085653	0.0648552	UBE2N	4499.88	-1.53301	0.32879	-4.66258	3.1227e-06	6.04075e-05	UBE2N
ENSG00000260382	77.5268	-0.764214	0.29514	-2.58933	0.00961627	0.0654678	NA	77.5268	-1.29155	0.288891	-4.4707	7.79633e-06	0.00036938	NA				ENSG00000177971	1655.84	-1.17961	0.504835	-2.33663	0.0194583	0.116157	IMP3	1655.84	-1.53312	0.505709	-3.03162	0.00243249	0.0151744	IMP3
ENSG00000260423	14.3377	-2.06795	0.995836	-2.0766	0.0378387	0.16987	LOC101930452	14.3377	-1.90354	0.926166	-2.05529	0.0398514	0.233949	LOC101930452				ENSG00000178075	296.89	-1.83904	0.306581	-5.99854	1.99101e-09	1.39069e-07	GRAMD1C	296.89	-1.20741	0.305916	-3.94687	7.91796e-05	0.000926875	GRAMD1C
ENSG00000260869	230.217	-1.38373	0.338453	-4.08838	4.34389e-05	0.00106737	NA	230.217	-0.67306	0.329188	-2.04461	0.0408934	0.237277	NA				ENSG00000178096	273.538	-0.6401	0.259085	-2.47061	0.0134881	0.0898767	BOLA1	273.538	-1.68755	0.27974	-6.03256	1.61386e-09	7.34334e-08	BOLA1
ENSG00000261144	18.0913	-1.67467	0.589781	-2.83947	0.00451885	0.0377176	NA	18.0913	-1.58167	0.538882	-2.9351	0.00333437	0.0425867	NA				ENSG00000178146	360.063	-2.31734	0.368594	-6.28698	3.23696e-10	2.69127e-08	NA	360.063	-3.06912	0.380921	-8.0571	7.81259e-16	1.03383e-13	NA
ENSG00000261208	58.0893	-0.781742	0.388078	-2.01439	0.0439681	0.187603	NA	58.0893	-0.895388	0.374581	-2.39037	0.0168315	0.132341	NA				ENSG00000178184	235.865	-2.37195	0.325061	-7.29694	2.94387e-13	4.0575e-11	PARD6G	235.865	-2.74119	0.344914	-7.94747	1.90366e-15	2.39197e-13	PARD6G
ENSG00000261572	80.6811	-2.43354	0.509868	-4.77287	1.81615e-06	7.46954e-05	NA	80.6811	-1.85093	0.494683	-3.74166	0.000182812	0.00480305	NA				ENSG00000178445	2074.6	-2.97489	0.891811	-3.33579	0.000850583	0.011363	GLDC	2074.6	-4.94546	0.894899	-5.52627	3.27111e-08	1.09405e-06	GLDC
ENSG00000261645	319.08	-3.15891	0.589732	-5.35651	8.4844e-08	5.3086e-06	DISC1FP1	319.08	-1.27688	0.544151	-2.34655	0.018948	0.142827	DISC1FP1				ENSG00000178585	969.332	-1.26562	0.412151	-3.07076	0.00213512	0.0229772	CTNNBIP1	969.332	-1.40709	0.413533	-3.40262	0.000667433	0.00530691	CTNNBIP1
ENSG00000261654	17.8992	-2.18901	0.532869	-4.10798	3.9914e-05	0.00100045	NA	17.8992	-1.1735	0.42793	-2.74228	0.00610143	0.0663537	NA				ENSG00000178741	2868.24	-0.829659	0.26816	-3.0939	0.00197546	0.021611	COX5A	2868.24	-1.17253	0.269016	-4.35859	1.30903e-05	0.00020572	COX5A
ENSG00000261685	14.7015	-2.40471	1.07788	-2.23097	0.0256834	0.131379	NA	14.7015	-6.8369	1.31306	-5.20685	1.92069e-07	1.61777e-05	NA				ENSG00000178802	1073.1	-1.61512	0.325593	-4.96054	7.02959e-07	2.77884e-05	MPI	1073.1	-1.1492	0.326201	-3.52298	0.000426724	0.00370431	MPI
ENSG00000261716	184.106	-1.16314	0.518418	-2.24364	0.0248554	0.128392	NA	184.106	-1.47942	0.514243	-2.8769	0.00401605	0.0491266	NA				ENSG00000178966	562.253	-0.805594	0.357968	-2.25047	0.0244193	0.136142	RMI1	562.253	-1.58183	0.362533	-4.36326	1.28136e-05	0.000202066	RMI1
ENSG00000262769	55.5234	-1.5522	0.675159	-2.29902	0.0215039	0.115525	NA	55.5234	-1.73723	0.669242	-2.59582	0.00943644	0.0894501	NA				ENSG00000178999	2208.91	-1.57631	0.505047	-3.12111	0.00180173	0.0201378	AURKB	2208.91	-1.92182	0.505858	-3.79913	0.000145208	0.00153249	AURKB
ENSG00000262904	269.546	-1.08269	0.371644	-2.91325	0.00357682	0.03171	NA	269.546	-0.891894	0.366341	-2.4346	0.0149082	0.12241	NA				ENSG00000179010	10740.8	-0.843332	0.184995	-4.55867	5.14795e-06	0.000158135	MRFAP1	10740.8	-1.59475	0.185574	-8.59359	8.42924e-18	1.49931e-15	MRFAP1
ENSG00000263219	238.061	-0.825466	0.226026	-3.65209	0.000260118	0.00428637	NA	238.061	-1.18273	0.221213	-5.34655	8.96442e-08	8.28133e-06	NA				ENSG00000179031	130.282	-0.863195	0.284972	-3.02905	0.00245323	0.0256093	NA	130.282	-1.10988	0.302336	-3.67101	0.000241598	0.00232926	NA
ENSG00000263235	15.6158	-1.91057	0.661777	-2.88703	0.00388897	0.0336759	NA	15.6158	-1.56076	0.588064	-2.65407	0.00795273	0.0795088	NA				ENSG00000179051	4759.19	-0.859676	0.295595	-2.90829	0.00363416	0.0345358	RCC2	4759.19	-0.794055	0.295887	-2.68364	0.00728249	0.0360141	RCC2
ENSG00000263400	100.299	-1.58231	0.474813	-3.33248	0.000860749	0.0109916	TMEM220-AS1	100.299	-1.24942	0.463824	-2.69374	0.00706553	0.0735489	TMEM220-AS1				ENSG00000179091	4028.1	-1.01962	0.428249	-2.38091	0.0172698	0.10669	CYC1	4028.1	-0.978123	0.42854	-2.28245	0.0224627	0.0853513	CYC1
ENSG00000263657	30.5804	-1.1434	0.389604	-2.93478	0.00333788	0.0301375	NA	30.5804	-0.820719	0.350343	-2.34262	0.019149	0.143514	NA				ENSG00000179151	1812.46	-1.03046	0.196134	-5.25388	1.4893e-07	6.96646e-06	EDC3	1812.46	-0.797093	0.196907	-4.04807	5.16427e-05	0.000647413	EDC3
ENSG00000263826	27.9605	-1.20422	0.416819	-2.88908	0.00386373	0.0335124	NA	27.9605	-0.76535	0.387149	-1.97689	0.0480544	0.263018	NA				ENSG00000179172	389.17	-0.701732	0.319538	-2.19608	0.0280859	0.149935	HNRNPCL1	389.17	-0.765669	0.323388	-2.36765	0.0179016	0.0716902	HNRNPCL1
ENSG00000264207	42.882	-2.29644	0.522132	-4.3982	1.09154e-05	0.000341678	NA	42.882	-2.57882	0.49923	-5.16558	2.39689e-07	1.94882e-05	NA				ENSG00000179294	307.994	-1.01523	0.45256	-2.24331	0.0248766	0.137872	NA	307.994	-1.71788	0.49219	-3.49028	0.000482518	0.00408314	NA
ENSG00000264350	1061.06	-0.993177	0.287733	-3.45173	0.000557	0.00786066	NA	1061.06	-0.615213	0.285842	-2.15228	0.0313753	0.20064	NA				ENSG00000179361	552.21	-1.44052	0.485316	-2.96822	0.00299531	0.0297614	ARID3B	552.21	-1.11498	0.485892	-2.29471	0.0217496	0.0831959	ARID3B
ENSG00000265766	54.8129	-1.00553	0.355515	-2.82837	0.00467851	0.0387008	CXADRP3	54.8129	-0.721881	0.342822	-2.1057	0.0352302	0.216299	CXADRP3				ENSG00000179409	1660.09	-1.33085	0.431115	-3.08699	0.00202195	0.0219519	GEMIN4	1660.09	-1.38063	0.431816	-3.19726	0.00138738	0.00965968	GEMIN4
ENSG00000267131	31.2999	-3.07347	0.771307	-3.98476	6.75482e-05	0.00150701	NA	31.2999	-3.60185	0.760405	-4.73675	2.17176e-06	0.000127216	NA				ENSG00000179520	20.9008	-1.47229	0.541099	-2.72092	0.00650997	0.0535209	SLC17A8	20.9008	-2.23756	0.602933	-3.71113	0.000206339	0.0020471	SLC17A8
ENSG00000267184	27.0651	-1.49468	0.561164	-2.66354	0.00773227	0.05563	NA	27.0651	-1.92174	0.546556	-3.5161	0.000437941	0.00945352	NA				ENSG00000179588	189.734	-1.56903	0.671027	-2.33825	0.0193742	0.115797	ZFPM1	189.734	-2.61067	0.678953	-3.84514	0.000120485	0.00130757	ZFPM1
ENSG00000267258	136.321	-0.942397	0.288888	-3.26215	0.0011057	0.0132456	NA	136.321	-0.932675	0.279655	-3.3351	0.000852697	0.0156521	NA				ENSG00000179750	175.421	-5.2684	1.07684	-4.89248	9.95719e-07	3.74652e-05	APOBEC3B	175.421	-5.28639	1.11404	-4.74525	2.08247e-06	4.25059e-05	APOBEC3B
ENSG00000267369	16.4514	-1.35762	0.561177	-2.41923	0.0155534	0.0919466	NA	16.4514	-1.26826	0.50855	-2.49387	0.012636	0.109288	NA				ENSG00000179918	3606.79	-1.4594	0.426657	-3.42054	0.000624975	0.00885547	SEPHS2	3606.79	-1.6297	0.427066	-3.81604	0.000135611	0.00144786	SEPHS2
ENSG00000267940	22.4686	-1.3999	0.63023	-2.22126	0.0263333	0.133549	NA	22.4686	-1.20766	0.591174	-2.04282	0.04107	0.238013	NA				ENSG00000179950	4437.3	-0.838157	0.331452	-2.52874	0.0114471	0.0801734	PUF60	4437.3	-0.801353	0.331871	-2.41465	0.0157502	0.0651312	PUF60
ENSG00000268006	114.65	-1.2393	0.554931	-2.23325	0.0255326	0.13078	PTOV1-AS1	114.65	-1.1063	0.548962	-2.01526	0.0438771	0.247746	PTOV1-AS1				ENSG00000179965	209.169	-1.50667	0.403671	-3.73242	0.000189652	0.00341825	ZNF771	209.169	-1.64209	0.410767	-3.99761	6.39851e-05	0.000776553	ZNF771
ENSG00000268129	34.6772	-1.11691	0.378762	-2.94883	0.00318975	0.0291373	LOC100289361	34.6772	-0.84105	0.343114	-2.45123	0.014237	0.118906	LOC100289361				ENSG00000179997	92.1835	-0.801467	0.369769	-2.16748	0.0301983	0.157143	NA	92.1835	-1.39863	0.397043	-3.52261	0.000427325	0.00370655	NA
ENSG00000268278	26.7358	-1.27079	0.501072	-2.53614	0.0112082	0.0731345	NA	26.7358	-1.3492	0.471658	-2.86055	0.0042291	0.0509588	NA				ENSG00000180098	1048.12	-0.903151	0.255634	-3.53298	0.000410902	0.00631143	TRNAU1AP	1048.12	-1.00995	0.257982	-3.91479	9.04816e-05	0.00103232	TRNAU1AP
ENSG00000268516	239.237	-1.34279	0.40773	-3.29333	0.000990067	0.012224	NA	239.237	-0.822638	0.398919	-2.06217	0.0391917	0.231421	NA				ENSG00000180198	3411.54	-1.39899	0.425334	-3.28916	0.00100485	0.0128915	RCC1	3411.54	-1.12553	0.425531	-2.645	0.00816921	0.0392925	RCC1
ENSG00000268696	25.7609	-0.79929	0.39348	-2.03134	0.0422209	0.18255	NA	25.7609	-0.83608	0.367641	-2.27418	0.0229552	0.161741	NA				ENSG00000180210	504.752	-3.38445	0.491052	-6.89224	5.49212e-12	6.03631e-10	F2	504.752	-5.70365	0.561227	-10.1628	2.90525e-24	1.13687e-21	F2
ENSG00000268889	25.1465	-2.48287	0.629408	-3.94477	7.98763e-05	0.00171168	NA	25.1465	-1.38711	0.543889	-2.55035	0.0107616	0.0976538	NA				ENSG00000180287	3746.08	-1.93431	0.699927	-2.76359	0.00571685	0.0486612	PLD5	3746.08	-3.02268	0.700557	-4.31467	1.59839e-05	0.000244053	PLD5
ENSG00000268942	703.52	-1.11279	0.334336	-3.32838	0.000873534	0.0111321	NA	703.52	-1.54092	0.332797	-4.63022	3.6527e-06	0.000199851	NA				ENSG00000180304	1511.58	-0.751175	0.160966	-4.66668	3.06111e-06	9.97433e-05	OAZ2	1511.58	-0.924445	0.163788	-5.64415	1.65998e-08	5.98293e-07	OAZ2
ENSG00000269190	233.744	-1.27893	0.448774	-2.84983	0.00437424	0.0369053	FBXO17	233.744	-1.03873	0.440999	-2.35541	0.0185023	0.141089	FBXO17				ENSG00000180336	115.709	-2.29247	0.763146	-3.00397	0.00266484	0.0272338	MEIOC	115.709	-2.22756	0.766937	-2.90449	0.00367849	0.0210445	MEIOC
ENSG00000269220	12.2327	-2.82701	1.22984	-2.29867	0.0215235	0.115606	LINC00528	12.2327	-2.53838	1.15515	-2.19745	0.027988	0.185264	LINC00528				ENSG00000180596	4290.08	-1.00094	0.450075	-2.22395	0.0261516	0.142889	HIST1H2BC	4290.08	-1.16515	0.450488	-2.58642	0.00969773	0.0448716	HIST1H2BC
ENSG00000270022	183.144	-1.26014	0.563812	-2.23504	0.0254149	0.130337	NA	183.144	-1.1244	0.559566	-2.00941	0.0444939	0.250172	NA				ENSG00000180745	87.8558	-8.92853	1.16	-7.69703	1.39262e-14	2.25745e-12	CLRN3	87.8558	-8.54265	1.16	-7.36438	1.77977e-13	1.66957e-11	CLRN3
ENSG00000270499	23.3757	-2.27275	0.764716	-2.97202	0.00295847	0.0275693	NA	23.3757	-1.40042	0.663888	-2.10942	0.0349082	0.215194	NA				ENSG00000180764	2284.57	-1.13947	0.19422	-5.86691	4.43989e-09	2.94174e-07	PIPSL	2284.57	-1.3477	0.196563	-6.85632	7.06558e-12	5.12012e-10	PIPSL
ENSG00000270612	10.3721	-2.00658	0.717798	-2.79547	0.00518251	0.0417898	NA	10.3721	-1.69429	0.635728	-2.66511	0.00769623	0.0778198	NA				ENSG00000180767	113.948	-3.64065	0.469765	-7.74994	9.19376e-15	1.54876e-12	CHST13	113.948	-3.4056	0.485244	-7.01831	2.24562e-12	1.76253e-10	CHST13
ENSG00000270945	308.548	-1.4413	0.379346	-3.79944	0.000145025	0.00276167	NA	308.548	-1.0096	0.374115	-2.69865	0.00696219	0.0728746	NA				ENSG00000180815	155.685	-1.49597	0.672262	-2.22527	0.026063	0.142621	MAP3K15	155.685	-2.21831	0.681901	-3.25312	0.00114145	0.0082825	MAP3K15
ENSG00000271131	36.5002	-1.23846	0.434772	-2.84852	0.00439226	0.0370333	NA	36.5002	-0.956414	0.40369	-2.36918	0.0178277	0.137737	NA				ENSG00000180861	58.1257	-3.04822	0.811102	-3.75812	0.000171192	0.00313151	LINC01559	58.1257	-7.06991	0.965801	-7.32025	2.47507e-13	2.2524e-11	LINC01559
ENSG00000271198	373.145	-0.846608	0.375295	-2.25584	0.0240804	0.125347	NA	373.145	-0.795403	0.371512	-2.14099	0.0322748	0.203885	NA				ENSG00000181019	31529.1	-2.33733	0.436225	-5.3581	8.41032e-08	4.19964e-06	NQO1	31529.1	-3.18139	0.437246	-7.27597	3.43931e-13	3.00989e-11	NQO1
ENSG00000271266	162.55	-0.813615	0.291854	-2.78774	0.00530765	0.0425652	NA	162.55	-0.767228	0.285076	-2.69131	0.00711722	0.0739377	NA				ENSG00000181035	345.692	-1.30237	0.448763	-2.90214	0.00370624	0.0350366	SLC25A42	345.692	-1.40838	0.450838	-3.12391	0.00178465	0.0118567	SLC25A42
ENSG00000271525	472.798	-0.785771	0.33494	-2.346	0.0189759	0.105721	NA	472.798	-0.947306	0.331809	-2.85497	0.00430406	0.0514009	NA				ENSG00000181061	3736.3	-0.95662	0.261646	-3.65617	0.000256016	0.00435505	HIGD1A	3736.3	-1.55319	0.262137	-5.92509	3.12121e-09	1.30928e-07	HIGD1A
ENSG00000271662	25.6987	-1.87956	0.402365	-4.67129	2.99308e-06	0.000114776	NA	25.6987	-1.59545	0.352376	-4.52768	5.96358e-06	0.000295587	NA				ENSG00000181201	284.684	-1.45844	0.46991	-3.10366	0.00191141	0.0210713	NA	284.684	-2.25024	0.489045	-4.60129	4.19892e-06	7.81364e-05	NA
ENSG00000272468	7.27889	-3.58864	1.17707	-3.04878	0.0022977	0.0227442	NA	7.27889	-2.78333	1.03489	-2.6895	0.00715592	0.0741902	NA				ENSG00000181222	1180.72	-1.28612	0.374156	-3.4374	0.000587328	0.00844271	POLR2A	1180.72	-1.11096	0.374944	-2.96301	0.00304646	0.0181885	POLR2A
ENSG00000272686	111.93	-0.668158	0.314225	-2.12637	0.0334726	0.156899	NA	111.93	-0.726381	0.302833	-2.39862	0.0164569	0.130775	NA				ENSG00000181274	589.766	-1.11343	0.345906	-3.21889	0.00128689	0.0155573	FRAT2	589.766	-1.001	0.347178	-2.88324	0.00393605	0.0222571	FRAT2
ENSG00000272851	72.2965	-2.25177	0.401776	-5.60454	2.08808e-08	1.52424e-06	NA	72.2965	-1.5298	0.385771	-3.96556	7.32223e-05	0.0023015	NA				ENSG00000181359	717.094	-1.45434	0.416584	-3.49111	0.000481025	0.00718268	NA	717.094	-1.99837	0.420392	-4.75357	1.99854e-06	4.09454e-05	NA
ENSG00000272993	28.4522	-1.38797	0.615146	-2.25633	0.02405	0.125216	NA	28.4522	-1.54169	0.589856	-2.61368	0.00895737	0.0865185	NA				ENSG00000181467	2215.33	-1.44878	0.346611	-4.17984	2.91711e-05	0.000691044	RAP2B	2215.33	-0.817698	0.34662	-2.35906	0.0183212	0.0729121	RAP2B
ENSG00000273213	12.9833	-2.70912	0.894244	-3.02951	0.0024495	0.0238874	NA	12.9833	-2.85134	0.842442	-3.38461	0.000712793	0.0136573	NA				ENSG00000181511	33.8485	-0.887366	0.407672	-2.17667	0.0295055	0.154946	NA	33.8485	-1.63931	0.491866	-3.33284	0.000859646	0.00653914	NA
ENSG00000001460	594.749	0.775579	0.297683	2.60539	0.00917708	0.0633505	STPG1	594.749	0.918929	0.295702	3.10762	0.00188602	0.0278569	STPG1				ENSG00000181524	3284.99	-1.09566	0.297424	-3.68383	0.000229756	0.00398233	NA	3284.99	-0.921008	0.297641	-3.09436	0.00197236	0.0128208	NA
ENSG00000002079	19.4638	3.03338	0.659338	4.60064	4.21194e-06	0.000152836	NA	19.4638	2.93288	0.651374	4.50261	6.71237e-06	0.000325197	NA				ENSG00000181744	2635.59	-2.16926	0.4416	-4.91226	9.00304e-07	3.46335e-05	C3orf58	2635.59	-2.6036	0.442115	-5.88896	3.88642e-09	1.60506e-07	C3orf58
ENSG00000004660	338.019	3.48698	0.383025	9.1038	8.72282e-20	7.50915e-17	CAMKK1	338.019	1.70888	0.390677	4.37416	1.21901e-05	0.000533426	CAMKK1				ENSG00000181896	824.068	-0.743357	0.296566	-2.50655	0.0121918	0.0837501	ZNF101	824.068	-0.742367	0.297554	-2.4949	0.0125993	0.0549994	ZNF101
ENSG00000005001	8.01381	3.65282	1.50953	2.41983	0.0155276	0.0918378	PRSS22	8.01381	3.45557	1.50689	2.29319	0.0218372	0.156082	PRSS22				ENSG00000181924	1491.36	-0.761679	0.372394	-2.04536	0.0408195	0.191956	COA4	1491.36	-0.942876	0.373292	-2.52584	0.0115423	0.0514258	COA4
ENSG00000005073	118.261	3.4415	0.882134	3.90133	9.5666e-05	0.00196406	HOXA11	118.261	2.08974	0.886838	2.3564	0.0184531	0.140857	HOXA11				ENSG00000181991	1232.04	-0.985684	0.286886	-3.4358	0.00059081	0.00847858	MRPS11	1232.04	-0.93921	0.288082	-3.26022	0.00111327	0.00811754	MRPS11
ENSG00000005238	675.349	1.92485	0.490869	3.92131	8.80687e-05	0.00184295	FAM214B	675.349	1.17952	0.49057	2.40439	0.0161997	0.129708	FAM214B				ENSG00000182004	3297.71	-0.819575	0.338197	-2.42336	0.0153776	0.0985681	SNRPE	3297.71	-1.69018	0.339431	-4.97945	6.37668e-07	1.53829e-05	SNRPE
ENSG00000005243	318.765	1.78141	0.713662	2.49616	0.0125546	0.0792682	COPZ2	318.765	1.75369	0.706366	2.48269	0.0130394	0.111765	COPZ2				ENSG00000182107	59.7187	-4.69259	1.02208	-4.59124	4.40622e-06	0.000137656	TMEM30B	59.7187	-4.85024	1.09918	-4.4126	1.02137e-05	0.000166433	TMEM30B
ENSG00000005448	564.43	1.58365	0.503777	3.14356	0.00166908	0.0178912	WDR54	564.43	1.822	0.501538	3.63282	0.000280343	0.00679733	WDR54				ENSG00000182118	1711.4	-1.67872	0.649963	-2.58279	0.0098004	0.0717805	FAM89A	1711.4	-2.26049	0.65089	-3.47292	0.000514829	0.00430076	FAM89A
ENSG00000005882	499.698	1.25789	0.371486	3.38609	0.000708954	0.00946649	PDK2	499.698	1.05746	0.370277	2.85585	0.00429213	0.0513343	PDK2				ENSG00000182134	790.593	-1.86193	0.389832	-4.77624	1.78603e-06	6.22069e-05	TDRKH	790.593	-0.940806	0.385753	-2.43888	0.0147329	0.0619127	TDRKH
ENSG00000005884	11764.5	8.40073	0.653826	12.8486	8.7604e-38	2.73379e-34	ITGA3	11764.5	6.59367	0.653896	10.0837	6.52432e-24	8.00751e-21	ITGA3				ENSG00000182150	3078.69	-0.60151	0.224488	-2.67947	0.00737383	0.0583343	ERCC6L2	3078.69	-0.59239	0.224889	-2.63414	0.00843512	0.040366	ERCC6L2
ENSG00000006282	2553.84	1.20431	0.485791	2.47907	0.0131726	0.0818251	SPATA20	2553.84	1.00344	0.485426	2.06712	0.0387225	0.229644	SPATA20				ENSG00000182217	2292.85	-1.56178	0.540127	-2.89151	0.003834	0.0359467	NA	2292.85	-2.77346	0.542776	-5.10978	3.22541e-07	8.31208e-06	NA
ENSG00000006534	1226.88	2.41732	0.615185	3.92942	8.51503e-05	0.0017939	ALDH3B1	1226.88	1.49029	0.615202	2.42245	0.0154164	0.125187	ALDH3B1				ENSG00000182327	37.7144	-2.4653	0.923011	-2.67093	0.00756403	0.0595283	GLTPD2	37.7144	-4.16071	1.01506	-4.099	4.14945e-05	0.00054202	GLTPD2
ENSG00000006555	40.2534	2.9696	0.808508	3.67293	0.000239783	0.00403653	TTC22	40.2534	3.33309	0.798832	4.17246	3.01333e-05	0.0011338	TTC22				ENSG00000182378	1041.57	-1.83102	0.683748	-2.67792	0.007408	0.0585687	PLCXD1	1041.57	-2.33172	0.684629	-3.40582	0.000659652	0.00526645	PLCXD1
ENSG00000006611	670.823	3.91085	1.11463	3.50867	0.00045036	0.00660589	USH1C	670.823	3.55645	1.11445	3.1912	0.00141682	0.0226673	USH1C				ENSG00000182511	120.133	-2.13944	0.520181	-4.11287	3.90776e-05	0.000892104	FES	120.133	-2.09453	0.525296	-3.98734	6.68195e-05	0.000804537	FES
ENSG00000006638	27.6408	2.25279	0.896439	2.51304	0.0119695	0.0766593	TBXA2R	27.6408	2.54248	0.86506	2.93908	0.00329189	0.0422137	TBXA2R				ENSG00000182512	1858.97	-0.61325	0.289989	-2.11474	0.0344524	0.172273	GLRX5	1858.97	-1.31753	0.292452	-4.50511	6.63387e-06	0.000115521	GLRX5
ENSG00000007372	405.355	4.78385	0.61	7.84237	4.42119e-15	1.41506e-12	PAX6	405.355	2.14568	0.618014	3.4719	0.000516786	0.0106701	PAX6				ENSG00000182628	3234.05	-0.653276	0.307163	-2.12681	0.0334361	0.168977	SKA2	3234.05	-1.65354	0.308618	-5.35786	8.42115e-08	2.55372e-06	SKA2
ENSG00000008294	17221.8	0.598671	0.289904	2.06507	0.0389166	0.172751	SPAG9	17221.8	0.971861	0.289744	3.3542	0.000795936	0.0148979	SPAG9				ENSG00000182768	213.549	-0.660574	0.310225	-2.12934	0.0332263	0.168213	NGRN	213.549	-0.80419	0.316678	-2.53945	0.0111025	0.0498395	NGRN
ENSG00000008710	524.911	2.18741	0.469162	4.66238	3.12566e-06	0.000118951	PKD1	524.911	1.04628	0.469468	2.22865	0.0258372	0.175198	PKD1				ENSG00000182841	1139.79	-0.800691	0.358836	-2.23135	0.0256577	0.140912	RRP7BP	1139.79	-0.782109	0.35983	-2.17355	0.0297391	0.105808	RRP7BP
ENSG00000009830	1049.15	1.14922	0.210032	5.47164	4.4589e-08	3.00044e-06	POMT2	1049.15	0.893123	0.209033	4.27263	1.93179e-05	0.000789063	POMT2				ENSG00000182866	33.0625	-1.77917	0.549689	-3.23668	0.00120928	0.0148844	LCK	33.0625	-1.8828	0.610938	-3.08181	0.00205744	0.013273	LCK
ENSG00000010295	416.631	0.7946	0.30017	2.64717	0.00811691	0.0577153	IFFO1	416.631	0.692366	0.296431	2.33567	0.0195082	0.145068	IFFO1				ENSG00000182872	1602.83	-0.831937	0.317708	-2.61856	0.0088302	0.0664107	RBM10	1602.83	-0.737487	0.318295	-2.31699	0.0205042	0.079464	RBM10
ENSG00000010404	832.972	2.42093	0.243351	9.94831	2.56495e-23	3.55745e-20	IDS	832.972	1.88516	0.242642	7.76928	7.89305e-15	3.22913e-12	IDS				ENSG00000182890	2767.78	-1.11898	0.428502	-2.61137	0.00901802	0.0674127	GLUD2	2767.78	-1.46954	0.428924	-3.4261	0.000612308	0.00497105	GLUD2
ENSG00000010438	83.5909	1.18794	0.501575	2.36841	0.0178647	0.101245	PRSS3	83.5909	1.50355	0.499045	3.01285	0.00258809	0.0351636	PRSS3				ENSG00000182944	9632.37	-0.749507	0.249926	-2.99891	0.00270946	0.0275369	EWSR1	9632.37	-1.23089	0.250196	-4.91969	8.66826e-07	2.00034e-05	EWSR1
ENSG00000010626	501.154	1.06717	0.365208	2.92208	0.003477	0.0311413	LRRC23	501.154	1.01429	0.363547	2.78998	0.00527119	0.0595353	LRRC23				ENSG00000182993	264.293	-0.676074	0.321907	-2.10022	0.0357096	0.176318	C12orf60	264.293	-0.710076	0.324944	-2.18522	0.0288724	0.103612	C12orf60
ENSG00000011028	878.053	3.17217	0.88172	3.5977	0.000321039	0.00505025	MRC2	878.053	1.76274	0.882908	1.99651	0.0458779	0.25506	MRC2				ENSG00000183066	226.388	-0.886267	0.268578	-3.29984	0.000967387	0.012542	WBP2NL	226.388	-1.33017	0.278431	-4.77738	1.77596e-06	3.71068e-05	WBP2NL
ENSG00000011201	489.538	4.39242	1.13762	3.86106	0.000112895	0.00225655	ANOS1	489.538	2.61949	1.13809	2.30166	0.0213546	0.153818	ANOS1				ENSG00000183134	9.35954	-4.16189	1.21297	-3.43115	0.00060102	0.00857734	PTGDR2	9.35954	-2.82423	1.14123	-2.47473	0.0133337	0.0575902	PTGDR2
ENSG00000011422	994.458	2.61335	0.526785	4.96094	7.01521e-07	3.26135e-05	PLAUR	994.458	1.57584	0.526918	2.99068	0.00278358	0.0373278	PLAUR				ENSG00000183150	140.719	-0.80405	0.410063	-1.9608	0.0499026	0.217777	GPR19	140.719	-1.69685	0.425185	-3.99085	6.58365e-05	0.000794096	GPR19
ENSG00000011638	1181.62	5.58453	0.594866	9.38787	6.12239e-21	5.78123e-18	TMEM159	1181.62	6.08201	0.592792	10.2599	1.06773e-24	1.44841e-21	TMEM159				ENSG00000183323	1371.52	-1.09916	0.196621	-5.59028	2.26704e-08	1.25388e-06	CCDC125	1371.52	-1.43983	0.199091	-7.23205	4.75751e-13	4.09804e-11	CCDC125
ENSG00000012822	739.078	1.4142	0.543017	2.60435	0.00920493	0.0634634	CALCOCO1	739.078	1.27414	0.541779	2.35177	0.0186844	0.141764	CALCOCO1				ENSG00000183474	1721.02	-1.78182	0.259553	-6.86498	6.65023e-12	7.17168e-10	GTF2H2C	1721.02	-2.2685	0.262098	-8.65516	4.92233e-18	9.17228e-16	GTF2H2C
ENSG00000013364	2508.51	2.33655	0.576961	4.04975	5.12719e-05	0.00121558	MVP	2508.51	2.20788	0.576035	3.8329	0.000126641	0.00358145	MVP				ENSG00000183506	586.313	-0.949495	0.231565	-4.10033	4.12555e-05	0.000933556	PI4KAP2	586.313	-1.02067	0.234367	-4.35501	1.3306e-05	0.000208393	PI4KAP2
ENSG00000013583	798.923	1.34647	0.294432	4.57313	4.80485e-06	0.000169905	HEBP1	798.923	1.00041	0.292707	3.41777	0.000631359	0.0124219	HEBP1				ENSG00000183558	1323.45	-1.55547	0.650873	-2.38982	0.0168565	0.10512	NA	1323.45	-2.22505	0.653456	-3.40505	0.000661511	0.00527378	NA
ENSG00000013588	2496.08	3.47398	0.721465	4.81518	1.47071e-06	6.24921e-05	GPRC5A	2496.08	4.03819	0.721039	5.60052	2.13708e-08	2.33394e-06	GPRC5A				ENSG00000183598	320.069	-1.9323	0.857678	-2.25295	0.0242625	0.135414	HIST2H3D	320.069	-3.75275	0.884125	-4.24459	2.18996e-05	0.000321476	HIST2H3D
ENSG00000014914	419.418	1.95807	0.616049	3.17844	0.00148072	0.0163494	MTMR11	419.418	1.7247	0.61389	2.80947	0.00496238	0.0569311	MTMR11				ENSG00000183625	56.011	-4.02746	0.957616	-4.20571	2.60258e-05	0.000628669	CCR3	56.011	-4.64421	0.982655	-4.72619	2.28774e-06	4.60101e-05	CCR3
ENSG00000017483	36.6051	2.37203	0.760315	3.11979	0.00180977	0.0190155	SLC38A5	36.6051	1.69364	0.756723	2.23813	0.0252129	0.172515	SLC38A5				ENSG00000183648	1623	-0.658817	0.182484	-3.61028	0.000305868	0.00501173	NDUFB1	1623	-1.41498	0.18699	-7.56717	3.81446e-14	3.95779e-12	NDUFB1
ENSG00000018408	3687.26	0.906306	0.427316	2.12093	0.0339278	0.158249	WWTR1	3687.26	1.96636	0.426942	4.60568	4.11111e-06	0.000218474	WWTR1				ENSG00000183655	353.142	-1.0051	0.319739	-3.14349	0.00166944	0.0189835	KLHL25	353.142	-1.64665	0.328802	-5.00804	5.49882e-07	1.34847e-05	KLHL25
ENSG00000025039	1386.61	1.49473	0.600357	2.48974	0.0127837	0.080147	RRAGD	1386.61	1.74193	0.599928	2.90357	0.00368931	0.0460922	RRAGD				ENSG00000183682	65.1661	-2.49562	0.469868	-5.31132	1.08833e-07	5.28259e-06	BMP8A	65.1661	-2.64602	0.48961	-5.40434	6.50484e-08	2.02665e-06	BMP8A
ENSG00000026508	13064	2.07179	0.875784	2.36564	0.0179991	0.101686	CD44	13064	1.93329	0.862395	2.24177	0.0249762	0.17148	CD44				ENSG00000183735	2381.18	-0.620646	0.272004	-2.28176	0.0225037	0.128263	TBK1	2381.18	-0.676163	0.272569	-2.48071	0.0131122	0.0567855	TBK1
ENSG00000031698	10746.6	1.38505	0.184222	7.51838	5.54592e-14	1.48875e-11	SARS	10746.6	1.23753	0.184109	6.7217	1.79621e-11	4.24692e-09	SARS				ENSG00000183747	18.6997	-4.95329	1.22662	-4.03816	5.3872e-05	0.00118271	ACSM2A	18.6997	-5.45638	1.28887	-4.23345	2.30137e-05	0.000334248	ACSM2A
ENSG00000033170	2113.38	2.19387	0.475413	4.61466	3.93747e-06	0.00014477	FUT8	2113.38	3.0255	0.47517	6.36719	1.92517e-10	3.54424e-08	FUT8				ENSG00000183763	578.142	-0.740625	0.325024	-2.27868	0.0226862	0.128905	TRAIP	578.142	-0.750855	0.327038	-2.29592	0.0216802	0.0829999	TRAIP
ENSG00000033327	1559.42	1.49949	0.437806	3.42502	0.000614751	0.00848364	GAB2	1559.42	0.948492	0.437607	2.16745	0.0302006	0.195674	GAB2				ENSG00000183808	2677.7	-0.667988	0.285306	-2.3413	0.0192168	0.115077	RBM12B	2677.7	-0.847031	0.285875	-2.96294	0.00304713	0.0181885	RBM12B
ENSG00000035862	5157.66	1.71656	0.437135	3.92683	8.60718e-05	0.00181026	TIMP2	5157.66	1.27713	0.43706	2.92209	0.0034769	0.0439282	TIMP2				ENSG00000183814	1702.36	-0.833695	0.339295	-2.45714	0.0140048	0.0922462	LIN9	1702.36	-2.24169	0.341169	-6.57062	5.01045e-11	3.09128e-09	LIN9
ENSG00000039139	563.79	1.48762	0.70955	2.09657	0.0360312	0.164868	DNAH5	563.79	2.63772	0.708631	3.72227	0.000197436	0.00510145	DNAH5				ENSG00000183837	222.783	-5.60256	0.877548	-6.38434	1.72143e-10	1.47403e-08	PNMA3	222.783	-5.21423	0.89375	-5.8341	5.40818e-09	2.15949e-07	PNMA3
ENSG00000039560	9096.69	0.944419	0.297014	3.17972	0.0014742	0.0163135	RAI14	9096.69	0.714425	0.296957	2.40581	0.0161364	0.129294	RAI14				ENSG00000183941	2292.93	-1.56204	0.540178	-2.89171	0.00383145	0.0359467	NA	2292.93	-2.77372	0.542827	-5.10976	3.22566e-07	8.31208e-06	NA
ENSG00000039650	607.798	0.916092	0.339212	2.70064	0.00692052	0.0512455	PNKP	607.798	0.731101	0.33802	2.16289	0.0305495	0.196944	PNKP				ENSG00000183971	47.786	-0.829288	0.37281	-2.22443	0.0261198	0.142751	NPW	47.786	-0.98798	0.393533	-2.51054	0.0120546	0.0532067	NPW
ENSG00000042062	569.112	2.28307	0.920497	2.48026	0.0131286	0.0816737	FAM65C	569.112	3.94304	0.917791	4.29623	1.73727e-05	0.000723366	FAM65C				ENSG00000184056	855.469	-0.760526	0.183921	-4.13506	3.54857e-05	0.000818807	VPS33B	855.469	-0.983863	0.188016	-5.23286	1.66906e-07	4.60411e-06	VPS33B
ENSG00000042445	2536.13	0.991076	0.275776	3.59378	0.000325918	0.0051141	RETSAT	2536.13	1.13334	0.275253	4.11743	3.83116e-05	0.00137719	RETSAT				ENSG00000184083	367.552	-2.11275	0.362998	-5.82028	5.87508e-09	3.77616e-07	FAM120C	367.552	-2.39964	0.407009	-5.89579	3.72902e-09	1.54766e-07	FAM120C
ENSG00000043143	1592.75	1.7342	0.438978	3.95055	7.79734e-05	0.00168101	JADE2	1592.75	1.39669	0.438424	3.1857	0.00144402	0.0229815	JADE2				ENSG00000184117	5297.37	-0.953671	0.46369	-2.0567	0.039715	0.188476	NIPSNAP1	5297.37	-0.983231	0.463817	-2.11987	0.034017	0.116825	NIPSNAP1
ENSG00000043355	197.713	3.00916	0.816002	3.68768	0.000226305	0.00386172	ZIC2	197.713	2.14726	0.815893	2.63179	0.00849355	0.0834908	ZIC2				ENSG00000184154	221.572	-0.91063	0.415724	-2.19047	0.0284903	0.151186	LRTOMT	221.572	-0.964531	0.421696	-2.28727	0.0221802	0.0845006	LRTOMT
ENSG00000046604	5927.74	0.947534	0.278066	3.40759	0.000655397	0.0089069	DSG2	5927.74	1.12943	0.277942	4.06355	4.83314e-05	0.00165431	DSG2				ENSG00000184160	56.8892	-3.81809	0.792648	-4.81687	1.45824e-06	5.21286e-05	ADRA2C	56.8892	-5.00117	0.87982	-5.68431	1.31343e-08	4.83256e-07	ADRA2C
ENSG00000048545	5.56859	3.65671	1.10004	3.32415	0.000886878	0.0112562	GUCA1A	5.56859	2.80474	1.09974	2.55036	0.010761	0.0976538	GUCA1A				ENSG00000184164	630.863	-1.19215	0.371515	-3.20887	0.00133257	0.0160494	CRELD2	630.863	-1.55467	0.37342	-4.16332	3.1365e-05	0.000433407	CRELD2
ENSG00000049249	385.513	4.76711	1.21175	3.93407	8.35188e-05	0.00176627	TNFRSF9	385.513	3.77833	1.21179	3.11796	0.00182105	0.0271776	TNFRSF9				ENSG00000184260	2064.13	-1.58666	0.362037	-4.38259	1.17278e-05	0.000322632	HIST2H2AC	2064.13	-2.48736	0.365277	-6.80951	9.79285e-12	6.96742e-10	HIST2H2AC
ENSG00000050165	2683.55	2.56452	0.692882	3.70124	0.000214551	0.00371705	DKK3	2683.55	1.5862	0.69291	2.28919	0.0220684	0.157298	DKK3				ENSG00000184270	1007.03	-0.852461	0.3902	-2.18468	0.0289124	0.152671	HIST2H2AB	1007.03	-2.50565	0.401785	-6.23631	4.48002e-10	2.24345e-08	HIST2H2AB
ENSG00000051108	3707.18	1.23208	0.29599	4.16257	3.14683e-05	0.000829572	HERPUD1	3707.18	1.12314	0.295773	3.79731	0.000146278	0.00401936	HERPUD1				ENSG00000184307	946.071	-1.90932	0.339227	-5.62845	1.81835e-08	1.02777e-06	ZDHHC23	946.071	-1.71997	0.340268	-5.05476	4.30932e-07	1.08195e-05	ZDHHC23
ENSG00000054598	259.474	2.48517	0.500319	4.96717	6.79358e-07	3.17013e-05	FOXC1	259.474	1.42666	0.500559	2.85013	0.00437017	0.0519782	FOXC1				ENSG00000184470	833.12	-0.631587	0.267454	-2.36147	0.0182024	0.110725	TXNRD2	833.12	-0.771419	0.269614	-2.86119	0.00422048	0.0235741	TXNRD2
ENSG00000054938	9.86173	3.13764	0.632787	4.95845	7.10569e-07	3.29728e-05	CHRDL2	9.86173	2.95081	0.623652	4.73149	2.22875e-06	0.000130258	CHRDL2				ENSG00000184588	1698.19	-4.33996	0.577232	-7.51857	5.53784e-14	8.39602e-12	PDE4B	1698.19	-4.8019	0.580099	-8.27773	1.25547e-16	1.86902e-14	PDE4B
ENSG00000055211	1827.04	0.69767	0.292233	2.38737	0.0169692	0.0977757	GINM1	1827.04	0.865169	0.29128	2.97023	0.00297579	0.0391117	GINM1				ENSG00000184612	532.744	-0.610662	0.290523	-2.10194	0.0355587	0.175785	NA	532.744	-1.24829	0.297119	-4.20129	2.65394e-05	0.000376071	NA
ENSG00000056972	885.607	1.83787	0.39427	4.66145	3.13983e-06	0.000119127	TRAF3IP2	885.607	1.25026	0.393742	3.17533	0.00149665	0.0236509	TRAF3IP2				ENSG00000184661	2471.09	-1.3121	0.411752	-3.18663	0.00143939	0.0170334	CDCA2	2471.09	-2.23682	0.412879	-5.41761	6.04001e-08	1.893e-06	CDCA2
ENSG00000060140	204.731	2.89266	0.874193	3.30895	0.000936463	0.0117352	STYK1	204.731	3.10353	0.864522	3.58988	0.000330825	0.00770616	STYK1				ENSG00000184672	510.176	-1.99488	0.771385	-2.5861	0.00970685	0.0713447	RALYL	510.176	-2.46603	0.772949	-3.19042	0.00142066	0.00984684	RALYL
ENSG00000063322	1391.86	0.861326	0.289169	2.97863	0.00289541	0.0270828	MED29	1391.86	0.652429	0.288506	2.26141	0.023734	0.165553	MED29				ENSG00000184677	2304.99	-0.729535	0.307539	-2.37217	0.0176839	0.108494	ZBTB40	2304.99	-0.751402	0.308005	-2.43957	0.0147046	0.061853	ZBTB40
ENSG00000064205	41.8751	3.03796	1.12537	2.69952	0.00694386	0.0513442	WISP2	41.8751	4.00769	1.09283	3.66725	0.000245175	0.00610545	WISP2				ENSG00000184678	3320.84	-1.36403	0.424658	-3.21207	0.00131783	0.0158867	HIST2H2BE	3320.84	-2.92332	0.427421	-6.83945	7.94977e-12	5.70052e-10	HIST2H2BE
ENSG00000064547	72.024	1.3792	0.567614	2.42982	0.0151065	0.0900941	LPAR2	72.024	1.53537	0.565066	2.71715	0.00658458	0.0698118	LPAR2				ENSG00000184697	219.715	-4.90484	0.579066	-8.47026	2.44849e-17	6.01022e-15	CLDN6	219.715	-5.03053	0.587269	-8.56597	1.07173e-17	1.88185e-15	CLDN6
ENSG00000064652	1870.01	0.99654	0.414104	2.4065	0.0161062	0.0943215	SNX24	1870.01	0.890278	0.413663	2.15218	0.0313828	0.20064	SNX24				ENSG00000184825	1362.76	-1.46038	0.711665	-2.05207	0.0401632	0.189933	NA	1362.76	-2.05589	0.713436	-2.88167	0.00395574	0.022346	NA
ENSG00000064687	108.427	2.38166	0.730587	3.25993	0.00111442	0.0133372	ABCA7	108.427	1.83336	0.729933	2.51169	0.0120156	0.105516	ABCA7				ENSG00000184831	739.335	-0.726252	0.340504	-2.13287	0.032935	0.167133	APOO	739.335	-1.21754	0.34333	-3.54625	0.00039075	0.00344938	APOO
ENSG00000064989	112.532	3.71563	0.769193	4.83056	1.3615e-06	5.81023e-05	CALCRL	112.532	2.97832	0.768952	3.87322	0.000107405	0.00314575	CALCRL				ENSG00000184860	218.889	-1.25043	0.52626	-2.37606	0.0174984	0.107672	SDR42E1	218.889	-2.13928	0.529117	-4.04311	5.27474e-05	0.00065885	SDR42E1
ENSG00000065154	3985.89	0.711731	0.350782	2.02899	0.0424598	0.183329	OAT	3985.89	0.901419	0.350078	2.57491	0.0100267	0.0931607	OAT				ENSG00000184999	33.0507	-1.55933	0.49628	-3.14204	0.00167774	0.0190578	SLC22A10	33.0507	-1.80508	0.516114	-3.49744	0.000469753	0.00400856	SLC22A10
ENSG00000065320	243.306	1.38195	0.518127	2.66721	0.0076484	0.0552568	NTN1	243.306	1.05061	0.517589	2.02982	0.0423745	0.242648	NTN1				ENSG00000185088	5133.35	-1.00336	0.346343	-2.89703	0.00376716	0.035409	RPS27L	5133.35	-1.88265	0.346851	-5.42783	5.70424e-08	1.79805e-06	RPS27L
ENSG00000065325	221.281	2.82536	1.0888	2.59493	0.00946093	0.0647812	GLP2R	221.281	3.24316	1.08771	2.98165	0.00286702	0.0381293	GLP2R				ENSG00000185361	1341.08	-1.22077	0.331559	-3.6819	0.000231504	0.00400724	TNFAIP8L1	1341.08	-1.53587	0.334707	-4.5887	4.46021e-06	8.22721e-05	TNFAIP8L1
ENSG00000065357	539.856	1.52353	0.312745	4.87149	1.10759e-06	4.84255e-05	DGKA	539.856	1.23632	0.311223	3.97245	7.11383e-05	0.00225525	DGKA				ENSG00000185627	7173.71	-0.898503	0.259197	-3.46649	0.000527299	0.00772193	PSMD13	7173.71	-0.948981	0.259367	-3.65883	0.000253367	0.00241483	PSMD13
ENSG00000065413	1510.43	0.722655	0.309088	2.33802	0.0193861	0.10724	ANKRD44	1510.43	1.48181	0.307462	4.81949	1.43928e-06	8.9604e-05	ANKRD44				ENSG00000185666	475.808	-4.0529	0.339924	-11.923	8.98642e-33	1.21903e-29	SYN3	475.808	-4.72339	0.374917	-12.5985	2.15182e-36	3.27459e-33	SYN3
ENSG00000065613	6205.46	0.851367	0.273604	3.11167	0.00186031	0.0194289	SLK	6205.46	0.6863	0.273459	2.5097	0.0120834	0.106003	SLK				ENSG00000185751	134.149	-7.71655	1.12668	-6.84894	7.43969e-12	7.89097e-10	NA	134.149	-7.22137	1.13069	-6.38672	1.69486e-10	9.3224e-09	NA
ENSG00000065802	2262.29	0.915295	0.265392	3.44885	0.000562988	0.00792724	ASB1	2262.29	1.16074	0.265033	4.3796	1.18895e-05	0.000522849	ASB1				ENSG00000185989	1116.05	-2.92596	0.62718	-4.66526	3.08223e-06	0.000100052	RASA3	1116.05	-2.57139	0.637333	-4.03461	5.46941e-05	0.000679755	RASA3
ENSG00000065911	9389.38	1.45047	0.484115	2.99612	0.00273438	0.0258915	MTHFD2	9389.38	1.46804	0.484087	3.0326	0.00242457	0.0335251	MTHFD2				ENSG00000186185	1447.1	-1.34792	0.420686	-3.20411	0.00135481	0.016264	KIF18B	1447.1	-2.33216	0.424832	-5.4896	4.02848e-08	1.32471e-06	KIF18B
ENSG00000067057	11733.5	5.7736	0.522132	11.0577	2.01105e-28	4.18383e-25	PFKP	11733.5	5.33005	0.521929	10.2122	1.74819e-24	2.25289e-21	PFKP				ENSG00000186197	239.926	-1.36609	0.58942	-2.31769	0.0204664	0.120552	EDARADD	239.926	-1.29642	0.601659	-2.15475	0.0311816	0.109799	EDARADD
ENSG00000067066	2740.74	1.28787	0.272822	4.72053	2.3523e-06	9.41959e-05	SP100	2740.74	1.07705	0.272482	3.95274	7.72604e-05	0.00241079	SP100				ENSG00000186198	15.2313	-2.11699	0.964918	-2.19396	0.0282383	0.150282	SLC51B	15.2313	-3.28956	1.03701	-3.17215	0.00151315	0.0103362	SLC51B
ENSG00000067167	24125.3	1.20987	0.422598	2.86294	0.00419727	0.035714	TRAM1	24125.3	1.90784	0.422567	4.51489	6.33509e-06	0.000310391	TRAM1				ENSG00000186205	1015.35	-1.82623	0.482754	-3.78293	0.000154992	0.00288848	2001-03-01	1015.35	-2.49872	0.486183	-5.13947	2.75509e-07	7.22177e-06	2001-03-01
ENSG00000068079	451.303	1.71126	0.533109	3.20996	0.00132753	0.0151402	IFI35	451.303	1.81711	0.531246	3.42047	0.000625136	0.0123371	IFI35				ENSG00000186212	119.131	-1.97549	0.354359	-5.57484	2.47764e-08	1.3645e-06	SOWAHB	119.131	-1.88797	0.374079	-5.04697	4.48881e-07	1.12187e-05	SOWAHB
ENSG00000068120	1878.85	1.51789	0.357962	4.24036	2.23158e-05	0.000628798	COASY	1878.85	0.737189	0.357906	2.05973	0.0394248	0.232494	COASY				ENSG00000186654	48.9825	-4.06604	0.958787	-4.24081	2.22711e-05	0.000551092	PRR5	48.9825	-3.3684	0.95139	-3.54051	0.000399357	0.00351403	PRR5
ENSG00000068308	1718.51	0.97395	0.315408	3.0879	0.00201574	0.0205651	OTUD5	1718.51	0.855062	0.314639	2.71759	0.00657585	0.0698047	OTUD5				ENSG00000186714	91.3528	-1.08366	0.275597	-3.93203	8.42327e-05	0.00172439	CCDC73	91.3528	-0.950828	0.284061	-3.34726	0.000816142	0.00625974	CCDC73
ENSG00000069812	32.8893	3.78861	0.950697	3.98508	6.74564e-05	0.00150631	HES2	32.8893	2.93371	0.950505	3.08648	0.00202542	0.0292454	HES2				ENSG00000186715	60.1474	-2.1678	0.727573	-2.97949	0.00288728	0.0289077	NA	60.1474	-2.06406	0.737893	-2.79723	0.00515425	0.0276337	NA
ENSG00000070081	3081.7	2.06494	0.363592	5.67927	1.35269e-08	1.05531e-06	NUCB2	3081.7	0.765543	0.363712	2.10481	0.035308	0.216572	NUCB2				ENSG00000186998	149.479	-2.41115	0.750535	-3.21257	0.00131551	0.0158662	EMID1	149.479	-2.41926	0.75598	-3.20017	0.00137348	0.00958044	EMID1
ENSG00000070190	7.12529	5.39651	1.15531	4.67104	2.99673e-06	0.000114776	DAPP1	7.12529	3.66149	1.16543	3.14176	0.00167935	0.0257487	DAPP1				ENSG00000187045	70.6502	-2.97263	0.818913	-3.62997	0.000283451	0.00471333	TMPRSS6	70.6502	-2.67117	0.83889	-3.18417	0.00145168	0.0100087	TMPRSS6
ENSG00000070404	2101.86	1.66349	0.584974	2.8437	0.0044593	0.0373252	FSTL3	2101.86	1.19855	0.584854	2.04931	0.0404314	0.235605	FSTL3				ENSG00000187097	1541.11	-1.91356	0.288024	-6.64372	3.05854e-11	2.97475e-09	ENTPD5	1541.11	-2.89533	0.290742	-9.95841	2.31748e-23	8.35268e-21	ENTPD5
ENSG00000070526	6.49341	3.43158	1.22205	2.80805	0.0049842	0.040543	ST6GALNAC1	6.49341	3.75264	1.19965	3.12812	0.00175926	0.026501	ST6GALNAC1				ENSG00000187257	2068.47	-0.838543	0.361165	-2.32177	0.0202452	0.119515	RSBN1L	2068.47	-0.963694	0.362125	-2.66122	0.00778581	0.0379212	RSBN1L
ENSG00000070669	8426.87	1.87333	0.463681	4.04012	5.34243e-05	0.00125351	ASNS	8426.87	1.43064	0.46366	3.08555	0.00203179	0.0292883	ASNS				ENSG00000187456	74.6321	-3.98524	0.633158	-6.29422	3.08955e-10	2.58182e-08	NA	74.6321	-3.75802	0.664833	-5.65258	1.58057e-08	5.74205e-07	NA
ENSG00000070731	111.644	2.99361	1.03714	2.88641	0.00389667	0.033696	ST6GALNAC2	111.644	4.1942	1.03413	4.05576	4.99718e-05	0.0016947	ST6GALNAC2				ENSG00000187504	266.364	-0.66076	0.317438	-2.08154	0.0373845	0.181493	NA	266.364	-1.24005	0.328422	-3.77579	0.000159504	0.00165498	NA
ENSG00000071282	2935.99	1.32891	0.608877	2.18255	0.0290687	0.143023	LMCD1	2935.99	1.83785	0.608765	3.01898	0.00253626	0.03469	LMCD1				ENSG00000187555	5909.39	-0.635814	0.207472	-3.06457	0.00217982	0.0233027	USP7	5909.39	-1.01426	0.207964	-4.8771	1.07657e-06	2.43111e-05	USP7
ENSG00000071967	2728.78	3.84025	0.65636	5.85083	4.89115e-09	4.31475e-07	CYBRD1	2728.78	3.09024	0.655513	4.71423	2.42632e-06	0.000139279	CYBRD1				ENSG00000187741	1643.26	-1.3826	0.477046	-2.89825	0.00375249	0.0353497	FANCA	1643.26	-1.90901	0.478132	-3.99264	6.53405e-05	0.000789668	FANCA
ENSG00000072195	385.33	5.55139	0.870645	6.37618	1.81559e-10	2.2892e-08	SPEG	385.33	3.54719	0.873251	4.06205	4.8643e-05	0.00166276	SPEG				ENSG00000187790	1429.78	-0.997309	0.436262	-2.28603	0.0222524	0.127281	FANCM	1429.78	-1.57937	0.43771	-3.60826	0.000308262	0.00285171	FANCM
ENSG00000072657	698.762	2.59142	0.961894	2.69408	0.00705826	0.0519485	TRHDE	698.762	3.17794	0.961248	3.30605	0.000946198	0.016738	TRHDE				ENSG00000187812	5.1504	-2.30753	0.815081	-2.83105	0.00463959	0.0415789	NA	5.1504	-2.45214	0.896179	-2.73622	0.00621494	0.0318741	NA
ENSG00000072786	1464.51	1.18627	0.200224	5.92469	3.12887e-09	2.93655e-07	STK10	1464.51	0.701285	0.199015	3.52379	0.000425425	0.00922196	STK10				ENSG00000187837	13856.4	-1.11251	0.467981	-2.37725	0.0174422	0.107497	HIST1H1C	13856.4	-1.02571	0.468081	-2.19131	0.0284291	0.10229	HIST1H1C
ENSG00000073146	37.8582	5.24069	0.829513	6.31779	2.65324e-10	3.26296e-08	MOV10L1	37.8582	2.04209	0.84817	2.40764	0.0160561	0.128838	MOV10L1				ENSG00000187889	155.01	-3.4806	0.559363	-6.22244	4.89481e-10	3.84631e-08	C1orf168	155.01	-6.24034	0.712355	-8.76016	1.9498e-18	3.8702e-16	C1orf168
ENSG00000073282	196.523	1.94722	0.710414	2.74097	0.00612575	0.0471132	TP63	196.523	2.84582	0.698878	4.07198	4.66148e-05	0.00161268	TP63				ENSG00000187959	20.1964	-2.49266	0.710731	-3.50718	0.00045289	0.0068422	CPSF4L	20.1964	-1.72681	0.701891	-2.46023	0.0138849	0.0593161	CPSF4L
ENSG00000073331	883.852	2.14793	0.459845	4.67099	2.99755e-06	0.000114776	ALPK1	883.852	2.22867	0.459397	4.85129	1.22659e-06	7.82528e-05	ALPK1				ENSG00000187999	186.233	-0.861801	0.347483	-2.48013	0.0131336	0.0881538	NA	186.233	-1.38401	0.359637	-3.84835	0.000118914	0.00129309	NA
ENSG00000073464	804.052	1.77643	0.389677	4.55873	5.14632e-06	0.0001807	CLCN4	804.052	1.71745	0.389225	4.41248	1.02193e-05	0.000458071	CLCN4				ENSG00000188229	11763.3	-1.47072	0.520443	-2.8259	0.00471486	0.0420924	TUBB4B	11763.3	-1.89732	0.520556	-3.6448	0.000267599	0.00252587	TUBB4B
ENSG00000073712	7802.3	0.98023	0.399409	2.4542	0.0141199	0.0859766	FERMT2	7802.3	1.01078	0.399264	2.5316	0.0113544	0.101579	FERMT2				ENSG00000188338	107.772	-4.15622	0.890015	-4.66983	3.01447e-06	9.84726e-05	SLC38A3	107.772	-3.68154	0.896247	-4.10773	3.99566e-05	0.000524684	SLC38A3
ENSG00000074276	115.123	4.39721	0.538273	8.1691	3.107e-16	1.21197e-13	CDHR2	115.123	4.37746	0.537397	8.14567	3.77188e-16	2.02534e-13	CDHR2				ENSG00000188385	94.1975	-3.49351	0.962167	-3.63087	0.000282462	0.00470789	JAKMIP3	94.1975	-2.72555	0.935648	-2.913	0.00357969	0.0205998	JAKMIP3
ENSG00000074370	97.332	5.7289	0.817495	7.00787	2.41968e-12	4.54191e-10	ATP2A3	97.332	4.11732	0.818911	5.0278	4.96127e-07	3.62155e-05	ATP2A3				ENSG00000188486	635.372	-1.45434	0.615458	-2.36302	0.0181266	0.110434	H2AFX	635.372	-1.87589	0.618846	-3.03128	0.00243521	0.0151879	H2AFX
ENSG00000074527	4542.67	1.67897	0.636032	2.63976	0.00829641	0.0587407	NTN4	4542.67	2.13316	0.635792	3.35513	0.00079328	0.0148698	NTN4				ENSG00000188488	879.155	-2.13869	0.773379	-2.76539	0.00568547	0.0485223	SERPINA5	879.155	-3.53099	0.775388	-4.55384	5.26754e-06	9.4989e-05	SERPINA5
ENSG00000074935	1286.93	1.05299	0.351415	2.99641	0.00273176	0.0258915	TUBE1	1286.93	0.97426	0.351059	2.7752	0.00551672	0.0614468	TUBE1				ENSG00000188559	4254.96	-1.00659	0.375077	-2.6837	0.00728117	0.0578394	RALGAPA2	4254.96	-0.916687	0.375224	-2.44304	0.0145642	0.0613758	RALGAPA2
ENSG00000074966	62.6658	3.5975	0.862846	4.16935	3.05476e-05	0.000813028	TXK	62.6658	3.21106	0.860484	3.73169	0.000190201	0.00496178	TXK				ENSG00000188573	15.276	-2.96329	1.28806	-2.30059	0.0214147	0.124172	NA	15.276	-2.59646	1.28146	-2.02617	0.0427471	0.138387	NA
ENSG00000075426	2772.54	2.59505	0.377859	6.86777	6.5213e-12	1.12279e-09	FOSL2	2772.54	1.98919	0.377606	5.2679	1.37993e-07	1.19752e-05	FOSL2				ENSG00000188582	653.057	-2.19127	0.600595	-3.6485	0.000263777	0.00445517	PAQR9	653.057	-3.36321	0.608744	-5.52483	3.29813e-08	1.10173e-06	PAQR9
ENSG00000076554	3410.22	0.773692	0.314724	2.45832	0.0139588	0.0853495	TPD52	3410.22	0.676167	0.314513	2.14989	0.0315641	0.20137	TPD52				ENSG00000188647	8741.51	-0.767021	0.228628	-3.35489	0.000793963	0.0107308	PTAR1	8741.51	-0.612609	0.228699	-2.67867	0.00739143	0.0363755	PTAR1
ENSG00000076864	1132.15	1.54327	0.605457	2.54893	0.0108053	0.0713178	RAP1GAP	1132.15	1.68068	0.605324	2.7765	0.00549468	0.0613871	RAP1GAP				ENSG00000188827	370.898	-0.952376	0.34578	-2.75429	0.00588204	0.0496899	SLX4	370.898	-0.98462	0.348861	-2.82239	0.00476678	0.0259741	SLX4
ENSG00000077232	14514	1.24246	0.281089	4.42018	9.86208e-06	0.000312842	DNAJC10	14514	0.665983	0.281075	2.36942	0.0178162	0.137731	DNAJC10				ENSG00000188985	1275.55	-2.00404	0.563739	-3.55491	0.000378115	0.00590997	NA	1275.55	-3.48853	0.569477	-6.12584	9.02039e-10	4.2897e-08	NA
ENSG00000077463	236.748	1.88369	0.392662	4.79723	1.60878e-06	6.74612e-05	SIRT6	236.748	0.772462	0.393452	1.9633	0.0496117	0.268746	SIRT6				ENSG00000188987	1469.98	-1.34316	0.631413	-2.12722	0.0334014	0.168868	NA	1469.98	-1.71574	0.632627	-2.71209	0.00668606	0.0337486	NA
ENSG00000078081	366.099	6.61417	0.511277	12.9366	2.79879e-38	9.98168e-35	LAMP3	366.099	3.97367	0.512545	7.75282	8.9872e-15	3.61931e-12	LAMP3				ENSG00000189060	4001.9	-0.831263	0.365381	-2.27506	0.0229024	0.129847	H1F0	4001.9	-0.989428	0.365983	-2.70348	0.00686174	0.0344976	H1F0
ENSG00000078114	2037.21	2.75824	0.792914	3.47861	0.000504021	0.0072332	NEBL	2037.21	2.97648	0.792818	3.7543	0.000173824	0.00462346	NEBL				ENSG00000189221	1818.64	-0.975055	0.494061	-1.97355	0.0484326	0.213897	MAOA	1818.64	-1.33406	0.494445	-2.69809	0.00697382	0.0348844	MAOA
ENSG00000080007	142.993	1.0917	0.456095	2.39359	0.0166845	0.0966423	DDX43	142.993	1.71079	0.452299	3.78243	0.000155308	0.00421358	DDX43				ENSG00000189233	7.05176	-2.22288	0.81916	-2.71361	0.00665547	0.0542842	NUGGC	7.05176	-1.82812	0.831073	-2.19971	0.0278277	0.100628	NUGGC
ENSG00000080031	1009.88	1.54305	0.499291	3.09048	0.00199833	0.0204377	PTPRH	1009.88	1.65513	0.49868	3.31903	0.000903318	0.0162471	PTPRH				ENSG00000189350	25.703	-1.23573	0.521813	-2.36815	0.0178772	0.109368	FAM179A	25.703	-1.85551	0.549169	-3.37875	0.000728151	0.00571341	FAM179A
ENSG00000080503	1871.65	1.79649	0.405071	4.43499	9.20757e-06	0.000295839	SMARCA2	1871.65	0.943086	0.405053	2.3283	0.0198962	0.146468	SMARCA2				ENSG00000189369	650.131	-0.894307	0.352166	-2.53945	0.0111028	0.0784655	GSPT2	650.131	-1.33049	0.364853	-3.64665	0.000265682	0.0025095	GSPT2
ENSG00000080561	426.202	1.92574	0.383005	5.02799	4.95658e-07	2.46006e-05	MID2	426.202	1.80501	0.376321	4.79646	1.61491e-06	9.9576e-05	MID2				ENSG00000196083	4018.95	-1.77282	0.378285	-4.68647	2.77952e-06	9.20815e-05	IL1RAP	4018.95	-1.53122	0.378467	-4.04584	5.21356e-05	0.000652398	IL1RAP
ENSG00000081052	554.893	5.47184	0.90838	6.02373	1.70444e-09	1.73679e-07	COL4A4	554.893	5.80818	0.907903	6.39736	1.58088e-10	2.99601e-08	COL4A4				ENSG00000196188	88.4571	-2.85566	0.676057	-4.22399	2.4001e-05	0.00058469	CTSE	88.4571	-9.15583	1.07129	-8.54652	1.26854e-17	2.19924e-15	CTSE
ENSG00000082458	797.119	1.15586	0.342027	3.37944	0.000726348	0.00966593	DLG3	797.119	1.26926	0.341579	3.71586	0.00020251	0.00521429	DLG3				ENSG00000196208	639.656	-2.11201	0.90598	-2.33118	0.0197436	0.117306	GREB1	639.656	-2.64523	0.909092	-2.90975	0.00361718	0.0207719	GREB1
ENSG00000082512	1290.29	1.22018	0.375611	3.24854	0.00116	0.013707	TRAF5	1290.29	1.3833	0.374386	3.69486	0.000220009	0.00557572	TRAF5				ENSG00000196331	2098.86	-1.40015	0.591425	-2.36742	0.0179125	0.109532	NA	2098.86	-2.34784	0.593548	-3.9556	7.63425e-05	0.000899429	NA
ENSG00000082641	10899.2	1.24182	0.259454	4.78629	1.6989e-06	7.06884e-05	NFE2L1	10899.2	0.739218	0.259411	2.84961	0.00437735	0.0520395	NFE2L1				ENSG00000196353	92.519	-1.46931	0.540394	-2.71897	0.00654859	0.0537698	CPNE4	92.519	-1.50094	0.550757	-2.72523	0.00642567	0.0326795	CPNE4
ENSG00000083720	1934.12	2.29354	0.50158	4.57262	4.81666e-06	0.000170082	OXCT1	1934.12	2.93621	0.495316	5.92796	3.06728e-09	4.25033e-07	OXCT1				ENSG00000196419	17871.5	-0.772383	0.247353	-3.12259	0.00179266	0.0200451	XRCC6	17871.5	-1.48762	0.247555	-6.00924	1.86394e-09	8.36999e-08	XRCC6
ENSG00000084731	1164.57	1.98749	0.517254	3.84239	0.000121841	0.00239509	KIF3C	1164.57	1.63067	0.516908	3.15466	0.00160685	0.024994	KIF3C				ENSG00000196502	806.681	-2.92893	1.06553	-2.7488	0.00598136	0.0502154	SULT1A1	806.681	-2.88677	1.06814	-2.70261	0.00687977	0.0345401	SULT1A1
ENSG00000086730	132.561	2.63857	0.696923	3.78603	0.000153076	0.00288026	LAT2	132.561	1.80561	0.696738	2.59152	0.00955541	0.0902243	LAT2				ENSG00000196533	12.269	-1.83204	0.580548	-3.15571	0.0016011	0.0184557	NA	12.269	-1.20909	0.574388	-2.105	0.0352911	0.120138	NA
ENSG00000087008	1306.31	0.741518	0.308512	2.40353	0.0162376	0.0946465	ACOX3	1306.31	1.25816	0.307861	4.08678	4.3741e-05	0.00153594	ACOX3				ENSG00000196584	1426.93	-1.12536	0.564073	-1.99506	0.0460359	0.206821	XRCC2	1426.93	-1.96557	0.56511	-3.4782	0.000504791	0.00423742	XRCC2
ENSG00000087074	5000.59	3.18002	0.439029	7.2433	4.37895e-13	9.84869e-11	PPP1R15A	5000.59	1.82781	0.43909	4.16273	3.14459e-05	0.00117632	PPP1R15A				ENSG00000196597	480.705	-1.07122	0.288338	-3.71518	0.000203063	0.0036045	ZNF782	480.705	-1.21249	0.290849	-4.1688	3.06209e-05	0.000424478	ZNF782
ENSG00000087266	1128.74	2.65039	0.686021	3.86342	0.00011181	0.00224132	SH3BP2	1128.74	2.25943	0.685923	3.29399	0.000987744	0.0172949	SH3BP2				ENSG00000196600	18.8527	-2.13476	0.627249	-3.40338	0.000665579	0.00930295	SLC22A25	18.8527	-2.97662	0.730786	-4.07317	4.63774e-05	0.000591971	SLC22A25
ENSG00000088280	860.706	2.0761	0.78989	2.62834	0.00858024	0.0602548	ASAP3	860.706	2.13972	0.787405	2.71743	0.00657905	0.0698099	ASAP3				ENSG00000196660	728.086	-4.96085	0.518359	-9.57029	1.06603e-21	4.43161e-19	SLC30A10	728.086	-5.38951	0.529626	-10.1761	2.53598e-24	1.00675e-21	SLC30A10
ENSG00000088726	1887.97	2.44705	1.20384	2.0327	0.042083	0.182082	TMEM40	1887.97	2.38662	1.20364	1.98283	0.047386	0.260522	TMEM40				ENSG00000196678	1120.94	-0.692027	0.330853	-2.09164	0.0364704	0.178591	ERI2	1120.94	-1.02868	0.332079	-3.09769	0.00195038	0.0127081	ERI2
ENSG00000088826	2042.93	3.06724	0.544528	5.63285	1.7726e-08	1.31705e-06	SMOX	2042.93	1.57149	0.544644	2.88535	0.00390978	0.048334	SMOX				ENSG00000196711	23.1997	-5.23158	0.784426	-6.66931	2.57013e-11	2.51873e-09	FAM150A	23.1997	-5.47662	0.890265	-6.15168	7.66672e-10	3.71037e-08	FAM150A
ENSG00000088854	2806.44	0.758538	0.247985	3.05881	0.00222218	0.0222084	C20orf194	2806.44	1.07894	0.247278	4.36326	1.28136e-05	0.000555054	C20orf194				ENSG00000196730	4600	-1.34195	0.538113	-2.49381	0.0126382	0.0857879	DAPK1	4600	-1.2791	0.538215	-2.37657	0.0174745	0.0704226	DAPK1
ENSG00000088881	146.996	1.99222	0.844595	2.35879	0.0183347	0.103045	EBF4	146.996	1.65558	0.842791	1.9644	0.0494833	0.268197	EBF4				ENSG00000196739	1786.88	-1.67757	0.378096	-4.4369	9.12634e-06	0.000261068	COL27A1	1786.88	-1.67106	0.378857	-4.4108	1.0299e-05	0.000167624	COL27A1
ENSG00000089060	503.755	1.26026	0.348789	3.61325	0.000302385	0.00483914	SLC8B1	503.755	0.753782	0.347456	2.16943	0.0300497	0.195278	SLC8B1				ENSG00000196787	2644.69	-1.20134	0.589776	-2.03695	0.0416553	0.194603	HIST1H2AG	2644.69	-2.06164	0.591316	-3.48653	0.000489324	0.0041229	HIST1H2AG
ENSG00000089199	8.55471	3.27383	1.05362	3.10722	0.00188858	0.019637	CHGB	8.55471	2.46538	1.05261	2.34217	0.0191719	0.143608	CHGB				ENSG00000196814	1062.52	-2.47316	0.686348	-3.60336	0.000314126	0.0051113	MVB12B	1062.52	-2.3827	0.687725	-3.46462	0.000530983	0.00441685	MVB12B
ENSG00000089639	247.143	1.25216	0.369587	3.38801	0.000704026	0.00942008	GMIP	247.143	0.770871	0.368345	2.0928	0.0363671	0.220826	GMIP				ENSG00000196876	501.268	-2.15543	0.73117	-2.94792	0.00319918	0.0313043	SCN8A	501.268	-1.80578	0.736004	-2.45349	0.0141478	0.0600549	SCN8A
ENSG00000089775	786.655	0.845132	0.294262	2.87204	0.00407834	0.0348923	ZBTB25	786.655	0.677031	0.292878	2.31165	0.0207969	0.150906	ZBTB25				ENSG00000196890	458.499	-1.44528	0.478169	-3.02253	0.0025067	0.0260095	HIST3H2BB	458.499	-2.13565	0.491106	-4.34866	1.36974e-05	0.000213181	HIST3H2BB
ENSG00000090006	188.099	3.34514	0.696127	4.80536	1.54472e-06	6.53627e-05	LTBP4	188.099	2.58727	0.695102	3.72215	0.000197534	0.00510145	LTBP4				ENSG00000196951	102.086	-1.06421	0.400077	-2.66003	0.00781346	0.0608228	SCOC-AS1	102.086	-2.04835	0.417945	-4.90101	9.53474e-07	2.17646e-05	SCOC-AS1
ENSG00000090013	1790.87	1.86488	0.446797	4.17389	2.9944e-05	0.000802957	BLVRB	1790.87	0.934427	0.446813	2.09132	0.0364997	0.22156	BLVRB				ENSG00000196998	69.1561	-1.16768	0.38979	-2.99568	0.00273835	0.0277322	WDR45	69.1561	-1.70691	0.406536	-4.19867	2.68493e-05	0.000379884	WDR45
ENSG00000090861	16649.4	1.23713	0.254383	4.86326	1.1547e-06	5.01342e-05	AARS	16649.4	0.600684	0.254351	2.36163	0.0181946	0.139545	AARS				ENSG00000197056	1908.15	-0.699051	0.284176	-2.45993	0.0138965	0.091791	ZMYM1	1908.15	-0.763652	0.284763	-2.68171	0.00732476	0.0361448	ZMYM1
ENSG00000090932	103.836	1.71096	0.549864	3.1116	0.00186079	0.0194289	DLL3	103.836	1.70667	0.524409	3.25446	0.00113608	0.0192345	DLL3				ENSG00000197061	8040.48	-1.05119	0.393773	-2.66954	0.00759555	0.0596853	HIST1H4C	8040.48	-1.25693	0.394037	-3.18988	0.00142333	0.0098532	HIST1H4C
ENSG00000091136	25814	0.893124	0.438285	2.03777	0.0415729	0.180647	LAMB1	25814	0.859583	0.438255	1.96138	0.0498349	0.269388	LAMB1				ENSG00000197099	28.3544	-1.7095	0.504827	-3.38631	0.000708389	0.00974948	NA	28.3544	-2.28854	0.577403	-3.9635	7.38591e-05	0.000877702	NA
ENSG00000092010	4813.66	1.43826	0.432868	3.32264	0.000891687	0.0113	PSME1	4813.66	1.0136	0.432762	2.34216	0.0191726	0.143608	PSME1				ENSG00000197249	8725.28	-2.48494	1.00475	-2.47321	0.0133907	0.0893682	SERPINA1	8725.28	-3.34757	1.00521	-3.33021	0.000867807	0.00659023	SERPINA1
ENSG00000092621	4671.7	2.51722	0.36954	6.81177	9.64019e-12	1.62613e-09	PHGDH	4671.7	2.16861	0.369448	5.86986	4.36168e-09	5.8551e-07	PHGDH				ENSG00000197291	70.1905	-5.48967	0.934364	-5.8753	4.2207e-09	2.81096e-07	RAMP2-AS1	70.1905	-4.26955	0.867529	-4.92151	8.588e-07	1.98517e-05	RAMP2-AS1
ENSG00000092964	8901.38	1.62286	0.435806	3.72382	0.000196228	0.00348176	DPYSL2	8901.38	1.52303	0.435648	3.496	0.000472282	0.00998572	DPYSL2				ENSG00000197299	1848.22	-1.4991	0.490087	-3.05884	0.00222194	0.0236158	BLM	1848.22	-2.23023	0.491337	-4.53911	5.64927e-06	0.000100745	BLM
ENSG00000094631	1905.42	1.23925	0.412591	3.00358	0.00266823	0.0254148	HDAC6	1905.42	1.13944	0.411993	2.76568	0.00568045	0.0627821	HDAC6				ENSG00000197312	2073.97	-1.21496	0.367931	-3.30213	0.000959527	0.0124629	DDI2	2073.97	-1.16943	0.368375	-3.17457	0.00150058	0.0102708	DDI2
ENSG00000095383	703.86	1.19634	0.431011	2.77567	0.00550883	0.0436458	TBC1D2	703.86	1.02855	0.429363	2.39552	0.0165969	0.131338	TBC1D2				ENSG00000197332	228.804	-1.06827	0.455391	-2.34583	0.0189846	0.114111	NA	228.804	-2.02863	0.466349	-4.35003	1.3612e-05	0.000212093	NA
ENSG00000095752	80.3877	5.24253	0.743191	7.05408	1.73746e-12	3.37603e-10	IL11	80.3877	3.79432	0.743943	5.10028	3.3916e-07	2.61722e-05	IL11				ENSG00000197345	3512.61	-0.741101	0.373521	-1.9841	0.0472451	0.210573	MRPL21	3512.61	-1.33204	0.374278	-3.55894	0.000372352	0.00331367	MRPL21
ENSG00000095932	133.272	4.67701	0.825995	5.66227	1.4938e-08	1.14395e-06	SMIM24	133.272	4.72599	0.825538	5.72474	1.03592e-08	1.26133e-06	SMIM24				ENSG00000197386	5225.76	-0.63349	0.221076	-2.86548	0.00416374	0.0382726	HTT	5225.76	-1.20499	0.221744	-5.43415	5.50588e-08	1.74759e-06	HTT
ENSG00000096433	4490.91	2.48627	0.658702	3.7745	0.00016033	0.00298036	ITPR3	4490.91	1.49614	0.658705	2.27134	0.0231265	0.162637	ITPR3				ENSG00000197408	443.549	-4.13875	1.02602	-4.0338	5.48823e-05	0.00119889	CYP2B6	443.549	-3.5352	1.0248	-3.44964	0.000561342	0.0046384	CYP2B6
ENSG00000099204	8860.09	0.920576	0.460252	2.00016	0.0454833	0.192081	ABLIM1	8860.09	1.20041	0.460152	2.60872	0.0090881	0.0872065	ABLIM1				ENSG00000197409	1218.4	-1.41992	0.540597	-2.62658	0.00862465	0.0652264	HIST1H3D	1218.4	-1.80496	0.541994	-3.33023	0.000867755	0.00659023	HIST1H3D
ENSG00000099308	350.617	0.705341	0.310817	2.26932	0.0232491	0.122069	MAST3	350.617	0.606259	0.308887	1.96272	0.0496785	0.269024	MAST3				ENSG00000197580	118.065	-3.39409	0.755626	-4.49176	7.06375e-06	0.000207832	BCO2	118.065	-2.80865	0.755981	-3.71524	0.000203013	0.00201702	BCO2
ENSG00000099330	155.845	1.15456	0.516625	2.23481	0.0254296	0.130386	OCEL1	155.845	1.23033	0.513336	2.39673	0.0165423	0.131083	OCEL1				ENSG00000197622	5356.28	-0.814294	0.144472	-5.63636	1.73684e-08	9.92577e-07	CDC42SE1	5356.28	-1.28502	0.145892	-8.80804	1.27357e-18	2.56511e-16	CDC42SE1
ENSG00000099337	442.895	8.01351	0.949893	8.43623	3.27751e-17	1.43549e-14	KCNK6	442.895	7.44638	0.949713	7.84067	4.48159e-15	1.95777e-12	KCNK6				ENSG00000197696	363.21	-1.51977	0.24351	-6.24108	4.34547e-10	3.51098e-08	NMB	363.21	-1.7199	0.249738	-6.88682	5.70521e-12	4.2237e-10	NMB
ENSG00000099338	84.7666	3.25205	0.622479	5.22435	1.74768e-07	9.96136e-06	CATSPERG	84.7666	2.71484	0.621198	4.37033	1.2406e-05	0.000540123	CATSPERG				ENSG00000197748	127.944	-1.20437	0.421727	-2.85581	0.00429274	0.0391583	CFAP43	127.944	-0.980417	0.426381	-2.29939	0.0214829	0.0824056	CFAP43
ENSG00000099622	3867	0.860663	0.269154	3.19766	0.00138548	0.0155945	CIRBP	3867	0.719453	0.268986	2.67469	0.00747994	0.0762309	CIRBP				ENSG00000197805	13.1509	-1.15857	0.44394	-2.60974	0.00906114	0.0676736	NA	13.1509	-1.86938	0.516749	-3.61757	0.000297382	0.00276883	NA
ENSG00000099812	765.415	3.2518	0.955307	3.40393	0.000664229	0.00901222	MISP	765.415	2.60505	0.955215	2.72719	0.00638766	0.0685981	MISP				ENSG00000197822	3363.66	-1.52243	0.504305	-3.01886	0.00253728	0.0262633	OCLN	3363.66	-2.08442	0.504859	-4.12871	3.6481e-05	0.000489606	OCLN
ENSG00000099860	1612.52	1.81763	0.510131	3.56307	0.000366547	0.0056037	GADD45B	1612.52	1.41953	0.509932	2.78375	0.00537337	0.060372	GADD45B				ENSG00000197837	890.264	-1.37104	0.671852	-2.04068	0.0412825	0.193284	HIST4H4	890.264	-1.46246	0.672995	-2.17306	0.0297758	0.10587	HIST4H4
ENSG00000099904	258.64	1.98916	0.480932	4.13605	3.53338e-05	0.000906587	ZDHHC8	258.64	1.85979	0.476852	3.90014	9.61376e-05	0.00290147	ZDHHC8				ENSG00000197846	1348.31	-1.23324	0.508629	-2.42463	0.0153238	0.0983247	NA	1348.31	-1.79022	0.510823	-3.50458	0.000457323	0.00392081	NA
ENSG00000099949	1290.15	1.04895	0.333217	3.14796	0.00164414	0.0176769	LZTR1	1290.15	0.830939	0.332681	2.49771	0.0125	0.108513	LZTR1				ENSG00000197892	2682.73	-1.24114	0.349597	-3.5502	0.000384944	0.00599321	KIF13B	2682.73	-1.42066	0.350032	-4.05865	4.93581e-05	0.000623049	KIF13B
ENSG00000099999	463.607	0.930999	0.28165	3.30551	0.000948031	0.011822	RNF215	463.607	1.1004	0.277808	3.96099	7.4639e-05	0.00233748	RNF215				ENSG00000197977	3367.69	-1.90029	0.386417	-4.9177	8.75665e-07	3.37865e-05	ELOVL2	3367.69	-2.72853	0.387828	-7.0354	1.98683e-12	1.57293e-10	ELOVL2
ENSG00000100003	198.196	3.4988	0.460662	7.59517	3.07393e-14	8.43304e-12	SEC14L2	198.196	3.88762	0.453308	8.57612	9.81256e-18	6.16851e-15	SEC14L2				ENSG00000197991	80.7273	-5.62162	1.11194	-5.05569	4.28831e-07	1.77982e-05	NA	80.7273	-2.83408	0.924873	-3.06429	0.00218188	0.0138959	NA
ENSG00000100031	116.492	2.73905	0.730149	3.75136	0.000175877	0.00320494	GGT1	116.492	2.90336	0.723472	4.01309	5.99298e-05	0.00195523	GGT1				ENSG00000198056	1506.73	-0.948408	0.391147	-2.42469	0.0153216	0.0983247	PRIM1	1506.73	-1.77117	0.393498	-4.5011	6.76035e-06	0.000117271	PRIM1
ENSG00000100121	13.0225	2.43861	1.05974	2.30114	0.0213838	0.115128	GGTLC2	13.0225	2.55075	1.02886	2.47921	0.0131675	0.112564	GGTLC2				ENSG00000198366	878.914	-1.52578	0.729953	-2.09025	0.0365956	0.178944	NA	878.914	-1.96507	0.731445	-2.68657	0.00721908	0.0357975	NA
ENSG00000100221	3996.86	0.930614	0.364067	2.55616	0.0105834	0.0702885	JOSD1	3996.86	0.714038	0.363955	1.96189	0.0497756	0.26916	JOSD1				ENSG00000198558	28.1492	-3.61649	0.836953	-4.32102	1.55312e-05	0.000409305	NA	28.1492	-7.48606	1.20537	-6.21061	5.27797e-10	2.61436e-08	NA
ENSG00000100226	994.32	1.05918	0.326786	3.24119	0.0011903	0.013952	GTPBP1	994.32	0.718015	0.326316	2.20037	0.0277807	0.184209	GTPBP1				ENSG00000198585	1325.99	-1.13485	0.222548	-5.09934	3.40839e-07	1.44725e-05	NUDT16	1325.99	-0.907086	0.223082	-4.06615	4.7796e-05	0.000606405	NUDT16
ENSG00000100258	529.781	2.24761	0.570014	3.94308	8.04422e-05	0.00172086	LMF2	529.781	1.28382	0.57009	2.25197	0.0243244	0.168532	LMF2				ENSG00000198624	265.69	-2.12478	0.752705	-2.82286	0.00475978	0.0423616	CCDC69	265.69	-2.68845	0.760518	-3.53502	0.000407742	0.00357574	CCDC69
ENSG00000100266	5227.04	1.7172	0.239263	7.17707	7.12236e-13	1.4942e-10	PACSIN2	5227.04	1.89888	0.239122	7.94103	2.00507e-15	9.57012e-13	PACSIN2				ENSG00000198650	24.6032	-3.35156	0.675687	-4.96023	7.04093e-07	2.77906e-05	TAT	24.6032	-4.64352	0.801748	-5.79174	6.96611e-09	2.71045e-07	TAT
[truncated: 3,133 more rows]

## Sheet: common signature
Ensemble id	baseMean	log2FC_Hep3B_CRvsParental	lfcSE	stat	pvalue	padj	symbol	baseMean	log2FC_Hep3B_IRvsParental	lfcSE	stat	pvalue	padj	symbol	Ensembelid	baseMean	log2FC_Huh7_CRvsParental	lfcSE	stat	pvalue	padj	symbol	baseMean	log2FC_Huh7_IRvsParental	lfcSE	stat	pvalue	padj	symbol	sum
[truncated: 1,066 more rows]

[truncated: 1 more sheets: up-regulated KEGG analysis]
